# Supplementary material for: Genomic Epidemiology and Characterization of Carbapenem-Resistant Klebsiella pneumoniae in ICU Inpatients in Henan Province, China: a Multicenter Cross-Sectional Study
Source: Microbiol Spectr. 2023 May 22;11(3):e04197-22. doi: 10.1128/spectrum.04197-22 (PMC10269698; doi:10.1128/spectrum.04197-22)
Supplement: Supplemental file 2 — Supplemental material. Download spectrum.04197-22-s0002.xlsx, XLSX file, 1.8 MB [file spectrum.04197-22-s0002.xlsx]

## Sheet: S1 Sample Info
City	Specimen Type (n)						String Test Results (n)		Total (n)
	Throat Swabs	Nasopharynx Swabs	Sputum	Other Respiratory Tract Swabs	Rectal Swabs	Ostomy	Negative	Positive
Zhengzhou	23	7	0	12	50	1	81	12	93
Jiaozuo	0	0	0	7	10	0	5	12	17
Zhoukou	1	0	4	2	7	0	12	2	14
Nanyang	2	0	0	3	6	0	9	2	11
Xinxiang	5	2	0	0	5	0	11	1	12
Pingdingshan	4	0	0	0	5	0	8	1	9
Xinyang	5	0	0	0	4	0	9	0	9
Luoyang	1	0	0	2	5	0	7	1	8
Puyang	2	0	0	1	2	0	4	1	5
Xuchang	2	0	0	0	2	0	3	1	4
Shangqiu	1	0	0	1	1	0	2	1	3
Zhumadian	1	0	0	0	1	0	0	2	2
Luohe	1	0	0	0	0	0	1	0	1
Sanmenxia	0	0	0	0	1	0	0	1	1

## Sheet: S2 Prevalence
City	Incidence	Prevalence
Anyang	0	0
Hebi	1	0.0625
Jiaozuo	17	0.395349
Kaifeng	0	0
Luohe	4	0.190476
Luoyang	11	0.183333
Nanyang	19	0.322034
Pingdingshan	15	0.241935
Puyang	10	0.212766
Sanmenxia	5	0.15625
Shangqiu	3	0.0441176
Xinxiang	17	0.246377
Xinyang	8	0.307692
Xuchang	9	0.121622
Zhengzhou	89	0.227041
Zhoukou	16	0.340426
Zhumadian	4	0.285714

## Sheet: S3 Sequencing Stats
Sample	Raw reads	AdapterRatio(%)	DuplicationRate(%)	LowQuality(%)	TooShort(%)	Clean reads	Clean Q20(%)	Clean Q30(%)
KP100G	10387352	0.0002	0.2982	0.0036	<0.01%	10349446	0.9777	0.9338
KP100Y	6723736	0.0002	0.2597	0.0044	0.0001	6693038	0.9816	0.9454
KP1015G	7896498	0.0002	0.2714	0.0029	<0.01%	7873032	0.979	0.9367
KP115G	7422066	0.0002	0.267	0.0031	<0.01%	7398996	0.9792	0.9372
KP1016Y	7383790	0.0002	0.2594	0.0035	<0.01%	7357630	0.9778	0.934
KP1030Y	8231506	0.0002	0.2791	0.0043	<0.01%	8194478	0.9821	0.9469
KP1030G	7502692	0.0002	0.2539	0.003	<0.01%	7479632	0.9796	0.9383
KP119G	11839182	0.0001	0.2497	0.0037	<0.01%	11793462	0.9798	0.9403
KP154G	6850776	0.0002	0.2537	0.0034	<0.01%	6827130	0.9787	0.9362
KP119Y	7388106	0.0002	0.2746	0.0046	0.0001	7352498	0.9821	0.9471
KP18G.1	7979366	0.0003	0.2563	0.0048	0.0001	7938962	0.9798	0.9407
KP154Y	7006768	0.0002	0.2611	0.0047	<0.01%	6972258	0.9812	0.9442
KP18Y.1	7696374	0.0002	0.2509	0.0038	0.0001	7666394	0.9769	0.9317
KP193G	7789214	0.0002	0.2753	0.0028	<0.01%	7766800	0.9788	0.9361
KP197Y	14126176	0.0002	0.2331	0.0041	<0.01%	14067392	0.9778	0.935
KP198G	8689876	0.0002	0.2786	0.0033	<0.01%	8660664	0.9784	0.9354
KP19G.1	8464298	0.0003	0.2715	0.0035	0.0001	8434288	0.9784	0.9354
KP19Y	9906052	0.0003	0.2638	0.0037	<0.01%	9869174	0.9772	0.9326
KP201Y	7723600	0.0002	0.2612	0.0042	<0.01%	7689502	0.9818	0.946
KP202Y	7375838	0.0002	0.2595	0.0051	<0.01%	7336492	0.9802	0.9421
KP211G	13159326	0.0003	0.2549	0.004	0.0001	13105702	0.9756	0.929
KP21G	6738126	0.0002	0.2501	0.0047	0.0001	6705776	0.9745	0.9267
KP21Y.1	8910002	0.0002	0.2711	0.0038	0.0001	8875684	0.9779	0.9343
KP223G	13647608	0.0002	0.2411	0.0041	<0.01%	13591294	0.978	0.9355
KP223Y	6962974	0.0002	0.2567	0.0036	<0.01%	6937852	0.9766	0.931
KP226G	14218208	0.0002	0.2574	0.0035	<0.01%	14167926	0.9795	0.9386
KP229G	13766198	0.0002	0.3063	0.0045	0.0001	13702280	0.9794	0.9395
KP230G	14636084	0.0002	0.3052	0.0051	0.0001	14559998	0.9783	0.9367
KP230Y	14879034	0.0002	0.296	0.0049	<0.01%	14805184	0.9785	0.9374
KP239Y	6888888	0.0002	0.3253	0.004	0.0001	6860534	0.9801	0.9412
KP23G	7021862	0.0002	0.2495	0.004	0.0001	6992336	0.9813	0.9443
KP23Y	6525392	0.0003	0.2474	0.0047	0.0001	6493334	0.981	0.9437
KP241G	7760766	0.0002	0.3599	0.0036	<0.01%	7731414	0.9822	0.9466
KP241Y	6609046	0.0003	0.3157	0.007	0.0001	6561766	0.975	0.9291
KP261G	7118384	0.0004	0.2889	0.004	0.0001	7088842	0.9806	0.9433
KP27G	7496730	0.0002	0.2521	0.0052	0.0001	7455948	0.9794	0.94
KP27Y.1	7774644	0.0002	0.2606	0.0049	0.0001	7734852	0.9812	0.9447
KP280G	14340772	0.0002	0.3068	0.0042	0.0001	14279272	0.9795	0.9395
KP283G	7083554	0.0002	0.3267	0.0039	0.0001	7054554	0.9813	0.9441
KP283Y	6918154	0.0002	0.301	0.0034	0.0001	6892968	0.9811	0.944
KP315Y	14564184	0.0002	0.2992	0.0053	0.0001	14485676	0.9775	0.9347
KP320G	6612056	0.0002	0.328	0.0043	0.0001	6582676	0.9807	0.9427
KP320Y	12843612	0.0002	0.2662	0.0039	0.0001	12791474	0.9798	0.9406
KP322G	7218894	0.0002	0.278	0.0033	0.0001	7193580	0.9812	0.9443
KP325Y	13102952	0.0002	0.2461	0.0042	0.0001	13042432	0.9774	0.9336
KP326G	13708940	0.0002	0.2584	0.0037	0.0001	13655842	0.9805	0.9423
KP326Y	6963198	0.0002	0.2773	0.0031	0.0001	6940392	0.9816	0.9449
KP329G	12813234	0.0002	0.2933	0.0045	0.0001	12754456	0.9798	0.9405
KP329Y	13349780	0.0002	0.2953	0.0049	0.0001	13282912	0.9776	0.9352
KP330Y	14749644	0.0002	0.3085	0.0049	0.0001	14675740	0.9783	0.9368
KP357G	12919314	0.0003	0.3007	0.0047	0.0001	12857046	0.9794	0.9393
KP357Y	6704332	0.0003	0.338	0.0042	0.0001	6674752	0.9802	0.9413
KP358G	13191302	0.0002	0.2892	0.0047	0.0001	13127858	0.9786	0.9372
KP358Y	12571582	0.0002	0.2839	0.005	0.0001	12507278	0.978	0.936
KP369G	6527818	0.0002	0.3155	0.0042	0.0001	6499324	0.98	0.9409
KP369Y	6867630	0.0002	0.2785	0.0034	0.0001	6842806	0.981	0.9437
KP370G	7602098	0.0002	0.2908	0.0035	0.0001	7573708	0.9811	0.9442
KP372G	13821100	0.0002	0.283	0.0042	0.0001	13761406	0.98	0.9411
KP373G	12722522	0.0002	0.2622	0.0041	0.0001	12668452	0.9786	0.9378
KP374G	13692476	0.0002	0.2714	0.0037	0.0001	13640394	0.9805	0.9423
KP374Y	12431176	0.0002	0.2638	0.0038	0.0001	12381830	0.98	0.9412
KP375Y	14569568	0.0002	0.3223	0.0041	0.0001	14508386	0.9798	0.9404
KP378Y	9099070	0.0002	0.1902	0.0053	0.0001	9049892	0.9718	0.925
KP37Y	8887740	0.0002	0.2933	0.0043	0.0001	8847000	0.9815	0.945
KP382Y	14231692	0.0002	0.2844	0.0045	0.0001	14165494	0.9796	0.9403
KP390G	14031016	0.0002	0.2924	0.0048	0.0001	13961628	0.9773	0.9342
KP391Y	6637510	0.0002	0.2869	0.0037	0.0001	6611644	0.9805	0.9428
KP394G	13650678	0.0002	0.2519	0.0038	0.0001	13596916	0.9805	0.942
KP394Y	8082772	0.0002	0.3081	0.0035	0.0001	8052864	0.9813	0.9448
KP396Y	14282492	0.0003	0.2782	0.0044	0.0001	14217506	0.9782	0.9363
KP41G.1	7846798	0.0002	0.2647	0.0047	0.0001	7807824	0.9806	0.943
KP41Y.1	12144764	0.0002	0.239	0.005	0.0001	12082794	0.978	0.9364
KP431G	13705332	0.0002	0.2844	0.004	0.0001	13648360	0.9801	0.9414
KP431Y	14826486	0.0002	0.3099	0.0039	0.0001	14766338	0.9805	0.942
KP439G	7099712	0.0002	0.2853	0.0034	0.0001	7074434	0.9813	0.9446
KP439Y	14354652	0.0002	0.2916	0.0051	0.0001	14280484	0.9783	0.937
KP440G	6670654	0.0002	0.3157	0.0045	0.0001	6639476	0.9799	0.9405
KP440Y	12708146	0.0002	0.258	0.0035	0.0001	12661582	0.9802	0.941
KP449Y	6697064	0.0002	0.2891	0.0031	0.0001	6675144	0.9815	0.945
KP44G.1	8689054	0.0002	0.2489	0.0041	0.0001	8651526	0.9817	0.9455
KP44Y	7316644	0.0002	0.2491	0.0046	<0.01%	7281108	0.9811	0.9442
KP450G	7305466	0.0002	0.2921	0.0035	<0.01%	7279152	0.9811	0.9443
KP450Y	6669282	0.0002	0.3192	0.0039	0.0001	6642066	0.9818	0.9456
KP48G	8350258	0.0002	0.1855	0.0043	0.0001	8313092	0.9791	0.9391
KP48Y	9007254	0.0002	0.255	0.0039	0.0001	8971476	0.9768	0.9315
KP49G.1	7959008	0.0002	0.2685	0.0038	0.0001	7927746	0.9773	0.9327
KP49Y	15552424	0.0002	0.2365	0.0046	0.0001	15479692	0.9765	0.932
KP501G	8015640	0.0002	0.353	0.004	0.0001	7982574	0.9809	0.943
KP50G	7459748	0.0002	0.2385	0.0069	0.0001	7406852	0.9764	0.9327
KP569G	14926896	0.0002	0.3307	0.0047	0.0001	14854584	0.9785	0.9372
KP569Y	7476816	0.0002	0.3054	0.0035	0.0001	7448808	0.9814	0.9449
KP582G	10995440	0.0002	0.2474	0.0034	<0.01%	10956572	0.9805	0.9421
KP582Y	6577398	0.0002	0.2891	0.0033	0.0001	6554858	0.9822	0.9471
KP5G	7421152	0.0002	0.2603	0.0051	0.0001	7382014	0.9802	0.942
KP5Y	7174766	0.0002	0.2457	0.0045	0.0001	7140930	0.9814	0.9449
KP606G	13451364	0.0002	0.243	0.0041	<0.01%	13396252	0.9774	0.934
KP606Y	6884582	0.0002	0.2673	0.0032	<0.01%	6862286	0.9783	0.935
KP609Y	12328606	0.0002	0.2576	0.0041	<0.01%	12276312	0.9783	0.9367
KP60G	7738132	0.0002	0.2662	0.0046	0.0001	7700526	0.9804	0.9421
KP61G	9416768	0.0002	0.2749	0.0035	0.0001	9383020	0.9789	0.9368
KP65G	8569010	0.0002	0.2753	0.0035	<0.01%	8538284	0.9778	0.9339
KP65Y	7567972	0.0002	0.2628	0.0047	0.0001	7530542	0.9817	0.9458
KP664Y	7078098	0.0002	0.2586	0.0035	<0.01%	7052936	0.9768	0.9315
KP674G.1	14086180	0.0002	0.2489	0.0033	<0.01%	14036500	0.9782	0.9356
KP674Y	8171304	0.0002	0.2693	0.0034	0.0001	8143056	0.9792	0.9376
KP677G	6560866	0.0002	0.2499	0.0043	<0.01%	6531304	0.9817	0.9456
KP677Y	7905148	0.0002	0.2615	0.0044	<0.01%	7868962	0.9817	0.9457
KP678G	6974786	0.0002	0.2559	0.0029	<0.01%	6953932	0.9794	0.9373
KP683G	7391956	0.0002	0.2798	0.0031	<0.01%	7368922	0.9792	0.9373
KP683Y	14546120	0.0002	0.2834	0.0034	<0.01%	14490006	0.9795	0.94
KP684G	6739356	0.0002	0.2443	0.0046	<0.01%	6708318	0.9743	0.9263
KP684Y	6772002	0.0002	0.2752	0.0045	0.0001	6739714	0.9805	0.9422
KP686Y	12811220	0.0001	0.2643	0.0046	<0.01%	12750536	0.9788	0.9378
KP690G	7307738	0.0002	0.28	0.0031	<0.01%	7284828	0.9785	0.9355
KP6G	8708852	0.0002	0.2796	0.0033	0.0001	8679298	0.9789	0.9365
KP6Y	6974160	0.0002	0.2445	0.0049	0.0001	6939656	0.9733	0.9236
KP710G	8194418	0.0002	0.2661	0.0041	<0.01%	8159520	0.9818	0.9458
KP720Y.1	7855786	0.0002	0.2705	0.0039	<0.01%	7824846	0.9771	0.9325
KP737Y	7394074	0.0002	0.2671	0.0044	<0.01%	7360138	0.9814	0.9449
KP740G	7562322	0.0002	0.2616	0.0033	<0.01%	7536930	0.9792	0.9375
KP743Y	7639780	0.0002	0.2674	0.0036	<0.01%	7611744	0.9779	0.9343
KP745Y	6516508	0.0002	0.2535	0.0044	<0.01%	6486806	0.9815	0.9447
KP747G	8376652	0.0002	0.2942	0.0044	<0.01%	8338074	0.9814	0.9447
KP753Y	6630138	0.0002	0.2029	0.0037	<0.01%	6604504	0.98	0.941
KP801G.1	13124296	0.0002	0.2389	0.0035	<0.01%	13077466	0.9796	0.9389
KP808G	14753442	0.0002	0.2436	0.0038	<0.01%	14697282	0.9785	0.9366
KP808Y	11509950	0.0002	0.2425	0.0038	<0.01%	11464978	0.9787	0.9379
KP809G	8075952	0.0002	0.2587	0.0046	<0.01%	8037310	0.9804	0.9422
KP80G	7995972	0.0002	0.259	0.0039	0.0001	7964394	0.9767	0.9314
KP816G	13781442	0.0002	0.2351	0.0043	0.0001	13721420	0.9785	0.9368
KP816Y	6787052	0.0002	0.2408	0.0052	0.0001	6751146	0.9733	0.9241
KP81G	8774928	0.0002	0.2494	0.0053	0.0001	8726434	0.9801	0.9419
KP81Y	8005100	0.0002	0.2508	0.0041	0.0001	7970648	0.9791	0.9382
KP823Y	6733000	0.0002	0.2626	0.0044	0.0001	6701762	0.9822	0.9473
KP829G	6738064	0.0001	0.2639	0.0051	<0.01%	6702476	0.9801	0.9417
KP829Y	7202624	0.0001	0.2724	0.0045	<0.01%	7168512	0.9816	0.9456
KP82G	8093786	0.0002	0.2573	0.005	0.0001	8051082	0.9804	0.9425
KP82Y	7774058	0.0002	0.2313	0.0047	<0.01%	7736860	0.9737	0.9255
KP830G	7087864	0.0002	0.2671	0.0043	<0.01%	7055990	0.9826	0.9482
KP830Y	7174244	0.0002	0.2858	0.0051	<0.01%	7136422	0.9798	0.9407
KP833G	6881902	0.0002	0.2699	0.0045	0.0001	6848994	0.9811	0.944
KP838Y	14141616	0.0001	0.2671	0.0041	0.0001	14081802	0.978	0.9356
KP839Y	11727072	0.0001	0.2433	0.0046	0.0001	11670996	0.9778	0.9355
KP83G	7778228	0.0002	0.2598	0.0048	0.0001	7738760	0.9808	0.9438
KP83Y	9910672	0.0002	0.2998	0.0034	0.0001	9876628	0.9784	0.9354
KP840G	9624852	0.0002	0.2781	0.0036	<0.01%	9589368	0.9783	0.9354
KP840Y	7140586	0.0002	0.2376	0.0047	<0.01%	7106806	0.9742	0.9263
KP847G	6805634	0.0002	0.244	0.0042	<0.01%	6776826	0.9759	0.9299
KP847Y	10443668	0.0003	0.224	0.0037	<0.01%	10402472	0.9789	0.9374
KP848G	12500522	0.0002	0.2865	0.0046	<0.01%	12441114	0.9782	0.9363
KP848Y	14191974	0.0003	0.2393	0.0043	<0.01%	14129630	0.9784	0.9365
KP84G	8431408	0.0002	0.2581	0.0038	<0.01%	8397894	0.9823	0.9466
KP84Y	7359660	0.0002	0.256	0.0031	0.0001	7336486	0.9792	0.9372
KP85G	8433540	0.0002	0.2585	0.0031	0.0001	8406898	0.9793	0.9373
KP85Y	8718854	0.0002	0.25	0.0045	<0.01%	8677736	0.9818	0.9459
KP863Y	6893666	0.0003	0.2796	0.0048	0.0001	6858858	0.9814	0.9452
KP868G	9663154	0.0002	0.2338	0.0043	0.0001	9620014	0.9789	0.9384
KP879G	12041348	0.0002	0.2788	0.0045	<0.01%	11985214	0.9786	0.9374
KP87G	8174074	0.0002	0.2613	0.0053	0.0001	8128466	0.9794	0.9397
KP87Y	7077268	0.0002	0.2412	0.0051	<0.01%	7041112	0.9744	0.927
KP884G	11794986	0.0004	0.2464	0.0045	0.0001	11740654	0.9786	0.9379
KP885Y	7265724	0.0002	0.2796	0.0042	<0.01%	7233790	0.9808	0.9431
KP888G	12968406	0.0002	0.2491	0.0044	<0.01%	12909166	0.9764	0.9313
KP888Y	7489274	0.0002	0.2881	0.0046	<0.01%	7453340	0.9813	0.9448
KP889Y	7816936	0.0002	0.2454	0.005	<0.01%	7777392	0.9742	0.9261
KP88G	9051318	0.0002	0.2777	0.0032	<0.01%	9022456	0.9793	0.9375
KP88Y	9228980	0.0002	0.255	0.0033	<0.01%	9198054	0.9777	0.9334
KP890Y	8598928	0.0002	0.2659	0.0034	<0.01%	8568952	0.9783	0.935
KP891G	7888806	0.0002	0.2709	0.0051	<0.01%	7848392	0.9735	0.9246
KP892Y	6688956	0.0002	0.2548	0.0046	<0.01%	6656716	0.9804	0.9421
KP897G	8321024	0.0002	0.2263	0.0042	<0.01%	8284868	0.9783	0.9365
KP89G	6517176	0.0002	0.3236	0.0037	0.0001	6492372	0.9807	0.9421
KP89Y	7093824	0.0002	0.3336	0.0047	0.0001	7059630	0.9794	0.9396
KP903G	9416006	0.0002	0.1989	0.0039	<0.01%	9376850	0.9763	0.9312
KP904G	7231652	0.0003	0.267	0.0036	<0.01%	7205648	0.9785	0.9357
KP904Y	11821144	0.0002	0.2359	0.0032	<0.01%	11782976	0.9787	0.9358
KP924G	12648486	0.0002	0.2773	0.0044	<0.01%	12591068	0.9786	0.9373
KP927G	10307342	0.0003	0.2111	0.0146	0.0003	10152852	0.9768	0.9336
KP953Y	8504718	0.0002	0.275	0.0032	<0.01%	8477450	0.9787	0.936
KP986G	7430298	0.0002	0.2514	0.0035	<0.01%	7403832	0.9778	0.9339
KP986Y	7605184	0.0002	0.2512	0.0036	<0.01%	7577514	0.9782	0.935
KP987Y	7532534	0.0002	0.2394	0.0038	<0.01%	7503420	0.9775	0.9334
KP989G	7795174	0.0002	0.2596	0.004	<0.01%	7762028	0.9821	0.9468
KP989Y	8305722	0.0002	0.2697	0.0033	<0.01%	8277804	0.9789	0.9368
KP99G	7358320	0.0002	0.3399	0.0045	0.0001	7323798	0.9798	0.9407
KP99Y	7291036	0.0002	0.3339	0.0044	0.0001	7258032	0.9798	0.9402
KP9G	6716248	0.0002	0.3342	0.0037	0.0001	6689856	0.9822	0.9464
KP44G.2	8584270	0.0002	0.3271	0.0023	0.0001	8563854	0.9837	0.9475
KP586G	9399498	0.0002	0.2252	0.0041	0.0001	9358568	0.98	0.9405

## Sheet: S4 Assembly and Annotation Stat
Sample	No. contigs	Largest contig	Genome length	N50	N90	GC content	CheckM_Completeness	CheckM_Contamination	busco_Complete	busco_CRatio	busco_Fragmented	busco_FRatio	busco_Missing	busco_MRatio
KP100G	137	353834	5979679	129409	31807	56.8	100	0.18	434	98.7	1	0.2	5	1.1
KP100Y	130	355404	5978159	112588	32193	56.8	100	0.18	434	98.7	1	0.2	5	1.1
KP1015G	125	355476	5848096	129409	31807	56.86	100	0.28	434	98.7	1	0.2	5	1.1
KP1016Y	118	355476	5926918	126923	34249	56.84	100	0.18	434	98.7	1	0.2	5	1.1
KP1030G	129	380274	5631812	116821	37848	57.18	100	0.17	434	98.7	1	0.2	5	1.1
KP1030Y	128	282848	5621671	113948	34892	57.19	100	0.17	434	98.7	1	0.2	5	1.1
KP115G	88	315594	5506643	175953	48157	57.39	100	0.02	435	98.9	1	0.2	4	0.9
KP119G	126	332511	5513042	111088	35618	57.24	99.11	0.12	434	98.7	1	0.2	5	1.1
KP119Y	119	270026	5469417	113983	37848	57.29	99.11	0.12	434	98.7	1	0.2	5	1.1
KP154G	142	322696	5778188	114927	30190	56.85	99.4	0.35	434	98.7	1	0.2	5	1.1
KP154Y	144	322696	5777233	101394	30143	56.85	99.4	0.35	434	98.7	1	0.2	5	1.1
KP18G.1	121	354218	6131914	118858	31848	56.18	100	0.79	434	98.7	1	0.2	5	1.1
KP18Y.1	118	355881	5950871	113119	33223	56.83	100	0.18	434	98.7	1	0.2	5	1.1
KP193G	124	483374	5818472	129831	36323	57.01	100	0.22	434	98.7	1	0.2	5	1.1
KP197Y	113	332155	5559950	147588	42343	57.21	99.11	0.07	434	98.7	1	0.2	5	1.1
KP198G	116	354753	5690727	108649	41341	57.23	100	0.14	434	98.7	1	0.2	5	1.1
KP19G.1	157	333215	6013438	102313	27580	56.66	99.4	0.94	433	98.4	2	0.5	5	1.1
KP19Y	213	239714	6022070	99280	22697	56.64	99.7	0.94	433	98.4	2	0.5	5	1.1
KP201Y	117	354753	5690318	129842	39340	57.23	100	0.14	434	98.7	1	0.2	5	1.1
KP202Y	132	355662	5820442	114857	34248	57.01	100	0.12	434	98.7	1	0.2	5	1.1
KP211G	123	379326	5828251	145103	29414	56.97	100	0.77	435	98.9	0	0	5	1.1
KP21G	88	470017	5595120	169430	55243	57.03	100	1.27	435	98.9	1	0.2	4	0.9
KP21Y.1	122	355476	5951276	113119	31807	56.83	100	0.18	434	98.7	1	0.2	5	1.1
KP223G	152	333216	5972335	100854	27583	56.68	99.4	0.9	433	98.4	2	0.5	5	1.1
KP223Y	156	264774	5974575	99655	27583	56.68	99.4	0.9	433	98.4	2	0.5	5	1.1
KP226G	124	355278	5818724	129409	34892	57.01	100	0.22	434	98.7	1	0.2	5	1.1
KP229G	118	332500	5431897	113998	42564	57.34	99.11	0.12	434	98.7	1	0.2	5	1.1
KP230G	118	309717	5430579	120782	45899	57.34	99.11	0.12	434	98.7	1	0.2	5	1.1
KP230Y	116	332510	5432210	113998	42564	57.34	99.11	0.12	434	98.7	1	0.2	5	1.1
KP239Y	113	270141	5432329	129410	42564	57.34	99.11	0.12	434	98.7	1	0.2	5	1.1
KP23G	139	336358	5842996	99385	31824	56.88	99.7	0.41	434	98.7	1	0.2	5	1.1
KP23Y	129	336742	5720160	124228	33883	57.02	99.7	0.3	434	98.7	1	0.2	5	1.1
KP241G	136	440629	5769988	166811	34591	56.85	100	1.55	435	98.9	1	0.2	4	0.9
KP241Y	127	432730	5769354	166121	29737	56.85	100	1.55	435	98.9	1	0.2	4	0.9
KP261G	39	843552	5407502	280771	94123	57.26	100	0.19	434	98.7	1	0.2	5	1.1
KP27G	117	331972	5561144	129430	47983	57.21	99.11	0.07	434	98.7	1	0.2	5	1.1
KP27Y.1	114	332633	5601614	129430	45899	57.17	99.11	0.11	434	98.7	1	0.2	5	1.1
KP280G	124	316439	5733304	129431	37942	56.95	99.11	0.29	434	98.7	1	0.2	5	1.1
KP283G	125	292510	5720660	128171	45899	56.97	99.11	0.29	434	98.7	1	0.2	5	1.1
KP283Y	223	333217	6194455	116359	15900	56.57	100	1.02	433	98.4	1	0.2	6	1.4
KP315Y	114	480128	5826662	100301	34246	56.81	99.08	0.12	434	98.7	1	0.2	5	1.1
KP320G	136	367302	5654296	129865	29250	57.14	99.7	0.17	434	98.7	1	0.2	5	1.1
KP320Y	116	477717	5824112	106083	32564	56.81	99.08	0.12	434	98.7	1	0.2	5	1.1
KP322G	108	353779	5716688	137670	37848	57.07	100	0.07	434	98.7	1	0.2	5	1.1
KP325Y	131	483374	5860310	129865	35361	56.98	100	0.16	434	98.7	1	0.2	5	1.1
KP326G	138	367302	5652197	129865	29250	57.14	99.7	0.17	434	98.7	1	0.2	5	1.1
KP326Y	134	282557	5652752	147590	30017	57.14	99.7	0.17	434	98.7	1	0.2	5	1.1
KP329G	127	355278	5819457	129409	35361	57.01	100	0.12	434	98.7	1	0.2	5	1.1
KP329Y	153	231385	5631428	100111	21579	57.03	100	0.22	434	98.7	1	0.2	5	1.1
KP330Y	156	249940	5736196	95759	24569	56.92	100	0.12	434	98.7	1	0.2	5	1.1
KP357G	120	342787	5675637	138566	34901	57.12	98.69	0.24	434	98.7	1	0.2	5	1.1
KP357Y	121	342787	5686885	138566	31824	57.12	98.99	0.24	434	98.7	1	0.2	5	1.1
KP358G	126	354218	5796924	127850	32153	57	100	0.12	434	98.7	1	0.2	5	1.1
KP358Y	125	353834	5795415	114004	34892	57	100	0.12	434	98.7	1	0.2	5	1.1
KP369G	120	355476	5947552	126658	32153	56.84	100	0.18	434	98.7	1	0.2	5	1.1
KP369Y	121	355092	5949610	126658	34892	56.84	100	0.18	434	98.7	1	0.2	5	1.1
KP370G	122	355476	5944553	129409	31848	56.84	100	0.18	434	98.7	1	0.2	5	1.1
KP372G	147	339615	5781785	114003	27566	57.03	100	0.12	434	98.7	1	0.2	5	1.1
KP373G	123	353834	5948103	112588	31848	56.84	100	0.18	434	98.7	1	0.2	5	1.1
KP374G	117	353834	5948584	129797	34252	56.84	100	0.18	434	98.7	1	0.2	5	1.1
KP374Y	116	353834	5947126	129409	34892	56.84	100	0.28	434	98.7	1	0.2	5	1.1
KP375Y	123	355092	5948648	126652	32153	56.84	100	0.18	434	98.7	1	0.2	5	1.1
KP378Y	124	353834	5947287	126658	31848	56.84	100	0.18	434	98.7	1	0.2	5	1.1
KP37Y	107	392367	5559688	169663	47983	57.21	99.11	0.07	434	98.7	1	0.2	5	1.1
KP382Y	113	484977	5965178	141398	37559	56.82	100	0.18	434	98.7	1	0.2	5	1.1
KP390G	137	708675	6016406	129409	31849	56.78	100	0.18	434	98.7	1	0.2	5	1.1
KP391Y	123	355278	5820516	130074	35361	57.01	100	0.12	434	98.7	1	0.2	5	1.1
KP394G	115	355662	5824875	127852	36323	57.01	100	0.12	434	98.7	1	0.2	5	1.1
KP394Y	115	332510	5471342	111088	37848	57.29	99.11	0.12	434	98.7	1	0.2	5	1.1
KP396Y	117	353834	5949360	129409	34252	56.84	100	0.18	434	98.7	1	0.2	5	1.1
KP41G.1	117	353834	5952121	113119	34892	56.82	100	0.18	434	98.7	1	0.2	5	1.1
KP41Y.1	118	353834	5950118	121083	31807	56.83	100	0.18	434	98.7	1	0.2	5	1.1
KP431G	115	323065	5619479	129422	37848	57.21	100	0.17	434	98.7	1	0.2	5	1.1
KP431Y	136	332511	5508179	107993	34892	57.25	99.11	0.12	434	98.7	1	0.2	5	1.1
KP439G	129	356647	5819001	114855	36323	57.01	100	0.22	434	98.7	1	0.2	5	1.1
KP439Y	119	480776	5826951	113998	37848	56.98	100	0.12	434	98.7	1	0.2	5	1.1
KP440G	125	355278	5820585	129409	34892	57.01	100	0.12	434	98.7	1	0.2	5	1.1
KP440Y	122	349633	5826360	114002	31848	56.99	100	0.22	434	98.7	1	0.2	5	1.1
KP449Y	126	355278	5818994	129409	35360	57.01	100	0.12	434	98.7	1	0.2	5	1.1
KP44G.1	142	332643	5801173	113998	26347	57.03	100	0.16	434	98.7	1	0.2	5	1.1
KP44G.2	144	253291	5760921	129409	26530	57.06	100	0.12	434	98.7	1	0.2	5	1.1
KP44Y	128	338160	5951979	107092	29799	56.82	100	0.18	434	98.7	1	0.2	5	1.1
KP450G	130	483374	5822069	114003	34892	57.01	100	0.12	434	98.7	1	0.2	5	1.1
KP450Y	106	340781	5644726	147768	50252	57.26	100	0.14	434	98.7	1	0.2	5	1.1
KP48G	132	314754	5779556	114000	31250	56.94	99.08	0.47	434	98.7	1	0.2	5	1.1
KP48Y	133	324223	5785700	114495	30545	56.95	99.08	0.47	434	98.7	1	0.2	5	1.1
KP49G.1	117	354218	5953353	121083	36883	56.82	100	0.18	434	98.7	1	0.2	5	1.1
KP49Y	123	353834	5951956	126659	32153	56.82	100	0.28	434	98.7	1	0.2	5	1.1
KP501G	142	253291	5823492	129808	26822	56.98	100	0.12	434	98.7	1	0.2	5	1.1
KP50G	118	355476	5994042	121083	34892	56.8	100	0.22	434	98.7	1	0.2	5	1.1
KP569G	126	332642	5650182	138614	31824	57.2	100	0.12	434	98.7	1	0.2	5	1.1
KP569Y	118	332511	5470216	109747	35618	57.29	99.11	0.12	434	98.7	1	0.2	5	1.1
KP582G	125	226292	5625813	113998	34892	57.19	100	0.17	434	98.7	1	0.2	5	1.1
KP582Y	122	333216	5628980	129410	29901	57.19	100	0.17	434	98.7	1	0.2	5	1.1
KP586G	136	355278	5824531	114855	33314	57.01	100	0.14	434	98.7	1	0.2	5	1.1
KP5G	85	628461	5459355	153311	54255	57.09	99.7	1.27	433	98.4	1	0.2	6	1.4
KP5Y	89	331810	5458062	166811	58489	57.09	99.7	1.27	434	98.7	1	0.2	5	1.1
KP606G	179	257437	5997540	100530	31998	56.67	100	0.24	434	98.7	1	0.2	5	1.1
KP606Y	189	221493	5993767	99132	29782	56.67	100	0.24	434	98.7	1	0.2	5	1.1
KP609Y	126	484768	5821340	137738	35361	57.01	100	0.12	434	98.7	1	0.2	5	1.1
KP60G	111	299410	5629893	151791	41359	57.18	100	0.17	434	98.7	1	0.2	5	1.1
KP61G	125	258007	5641596	129833	37510	57.17	100	0.21	434	98.7	1	0.2	5	1.1
KP65G	116	265098	5604019	122293	39674	57.23	100	0.17	434	98.7	1	0.2	5	1.1
KP65Y	118	265098	5604516	113999	39674	57.23	100	0.17	434	98.7	1	0.2	5	1.1
KP664Y	131	303479	5642787	113998	37848	57.16	100	0.17	434	98.7	1	0.2	5	1.1
KP674G.1	119	332511	5470492	110075	37848	57.29	99.11	0.12	434	98.7	1	0.2	5	1.1
KP674Y	151	206500	5928597	100050	31998	56.73	99.4	0.24	434	98.7	1	0.2	5	1.1
KP677G	154	211866	5932909	107516	31998	56.78	100	0.24	434	98.7	1	0.2	5	1.1
KP677Y	122	485163	5822103	129409	35361	57.01	100	0.12	434	98.7	1	0.2	5	1.1
KP678G	150	203839	5932069	114000	32192	56.78	100	0.24	434	98.7	1	0.2	5	1.1
KP683G	153	213900	5957212	96576	29250	56.72	99.4	0.24	434	98.7	1	0.2	5	1.1
KP683Y	170	257437	5995991	106083	29489	56.67	100	0.24	434	98.7	1	0.2	5	1.1
KP684G	180	258588	5997942	100529	32192	56.67	100	0.24	434	98.7	1	0.2	5	1.1
KP684Y	153	213723	5957453	105083	32192	56.72	99.4	0.24	434	98.7	1	0.2	5	1.1
KP686Y	157	257438	5957510	97827	31998	56.72	99.4	0.24	434	98.7	1	0.2	5	1.1
KP690G	151	221205	5949820	97827	31998	56.72	99.4	0.24	434	98.7	1	0.2	5	1.1
KP6G	109	470472	5592012	150840	42876	56.97	99.7	1.57	434	98.7	1	0.2	5	1.1
KP6Y	119	470198	5595774	159252	41865	56.97	99.7	1.57	434	98.7	1	0.2	5	1.1
KP710G	131	484921	5817879	129409	34249	57.01	100	0.22	434	98.7	1	0.2	5	1.1
KP720Y.1	119	362716	5823802	129409	37593	56.92	100	0.12	434	98.7	1	0.2	5	1.1
KP737Y	128	355476	5980637	138567	34981	56.77	99.7	0.23	434	98.7	1	0.2	5	1.1
KP740G	129	355476	5981318	129641	34249	56.77	99.7	0.23	434	98.7	1	0.2	5	1.1
KP743Y	159	239602	5972945	99426	26174	56.68	99.4	0.9	433	98.4	2	0.5	5	1.1
KP745Y	157	239602	5973141	100854	27583	56.68	99.4	0.9	433	98.4	2	0.5	5	1.1
KP747G	111	353834	5901395	111153	51302	56.84	99.7	0.23	434	98.7	1	0.2	5	1.1
KP753Y	122	315690	5542150	132487	29250	57.17	99.11	0.17	434	98.7	1	0.2	5	1.1
KP801G.1	138	250019	5843926	126658	31848	56.86	100	0.22	434	98.7	1	0.2	5	1.1
KP808G	125	355278	5819754	129409	34892	57.01	100	0.12	434	98.7	1	0.2	5	1.1
KP808Y	129	355278	5818581	129409	35361	57.01	100	0.12	434	98.7	1	0.2	5	1.1
KP809G	129	355278	5816030	137738	33274	57	100	0.12	434	98.7	1	0.2	5	1.1
KP80G	159	216962	5886369	108491	22448	56.21	99.4	0.83	434	98.7	1	0.2	5	1.1
KP816G	110	354218	5911791	120460	38101	56.81	98.85	0.18	424	96.4	0	0	16	3.6
KP816Y	121	332511	5467035	110075	35612	57.29	99.11	0.12	434	98.7	1	0.2	5	1.1
KP81G	111	353834	5909083	114819	36883	56.82	98.85	0.18	424	96.4	0	0	16	3.6
KP81Y	170	257821	5963808	100530	26869	56.68	100	0.24	434	98.7	1	0.2	5	1.1
KP823Y	127	355278	5819362	137738	34892	57.01	100	0.22	434	98.7	1	0.2	5	1.1
KP829G	104	333218	5595923	138567	37152	57.21	100	0.17	434	98.7	1	0.2	5	1.1
KP829Y	107	282558	5597056	129128	36960	57.21	100	0.17	434	98.7	1	0.2	5	1.1
KP82G	109	354379	5687744	147775	45365	57.23	100	0.14	434	98.7	1	0.2	5	1.1
KP82Y	157	332627	5680933	108516	22447	56.9	99.38	0.22	434	98.7	1	0.2	5	1.1
KP830G	106	282558	5586330	129128	37152	57.21	99.7	0.17	434	98.7	1	0.2	5	1.1
KP830Y	103	333218	5596330	138567	37152	57.21	100	0.17	434	98.7	1	0.2	5	1.1
KP833G	104	282558	5596922	138567	37152	57.21	100	0.17	434	98.7	1	0.2	5	1.1
KP838Y	104	282558	5597200	129831	37152	57.21	100	0.17	434	98.7	1	0.2	5	1.1
KP839Y	101	333217	5596635	138567	37152	57.21	100	0.17	434	98.7	1	0.2	5	1.1
KP83G	128	379846	5852948	115737	31093	56.92	99.4	0.29	434	98.7	1	0.2	5	1.1
KP83Y	135	328730	5989664	114004	34973	56.79	100	0.18	434	98.7	1	0.2	5	1.1
KP840G	104	333218	5597011	129831	37152	57.21	100	0.17	434	98.7	1	0.2	5	1.1
KP840Y	106	333218	5595620	129865	36960	57.21	100	0.17	434	98.7	1	0.2	5	1.1
KP847G	85	499058	5705710	175742	45466	57.04	100	0.5	435	98.9	1	0.2	4	0.9
KP847Y	80	515447	5709895	212015	65251	57.04	100	0.54	435	98.9	1	0.2	4	0.9
KP848G	80	515447	5711925	178643	65251	57.03	100	0.5	435	98.9	1	0.2	4	0.9
KP848Y	82	515447	5706296	176534	65251	57.04	100	0.54	435	98.9	1	0.2	4	0.9
KP84G	101	354379	5608017	138567	50858	57.34	100	0.14	434	98.7	1	0.2	5	1.1
KP84Y	99	354379	5593051	138567	48843	57.33	99.4	0.14	434	98.7	1	0.2	5	1.1
KP85G	113	354762	5685136	129808	45365	57.23	100	0.14	434	98.7	1	0.2	5	1.1
KP85Y	122	282848	5631448	116075	31093	56.84	97.02	0.29	434	98.7	1	0.2	5	1.1
KP863Y	71	561414	5583186	190722	38890	57.03	100	1.58	433	98.4	1	0.2	6	1.4
KP868G	64	1004890	5469442	200767	68926	57.22	100	0.33	435	98.9	1	0.2	4	0.9
KP879G	61	426337	5484358	185434	63196	57.3	100	1.3	434	98.6	1	0.2	5	1.2
KP87G	110	265730	5689088	137439	50857	57.23	100	0.14	434	98.7	1	0.2	5	1.1
KP87Y	119	354379	5685364	129797	45365	57.23	100	0.14	434	98.7	1	0.2	5	1.1
KP884G	127	441404	5773505	166121	34962	56.85	100	1.55	435	98.9	1	0.2	4	0.9
KP885Y	127	355490	5983480	129409	31848	56.8	99.97	0.18	434	98.7	1	0.2	5	1.1
KP888G	132	355278	5817834	114857	34248	57.01	100	0.12	434	98.7	1	0.2	5	1.1
KP888Y	99	354959	5743975	138567	52231	56.99	99.7	0.19	434	98.7	1	0.2	5	1.1
KP889Y	136	314142	6051739	113998	43997	56.62	100	0.61	434	98.7	1	0.2	5	1.1
KP88G	135	379846	5674364	114432	33490	57.13	100	0.17	434	98.7	1	0.2	5	1.1
KP88Y	135	379846	5675951	115737	34892	57.13	100	0.17	434	98.7	1	0.2	5	1.1
KP890Y	127	355092	5981280	129409	31807	56.8	99.97	0.18	434	98.7	1	0.2	5	1.1
KP891G	134	353834	5971597	129409	26567	56.82	99.97	0.33	434	98.7	1	0.2	5	1.1
KP892Y	133	355476	5947151	113120	31807	56.85	99.97	0.18	434	98.7	1	0.2	5	1.1
KP897G	117	354218	5952063	113119	34892	56.82	100	0.18	434	98.7	1	0.2	5	1.1
KP89G	112	354379	5689817	129842	45365	57.23	100	0.14	434	98.7	1	0.2	5	1.1
KP89Y	114	354762	5689008	129409	45365	57.23	100	0.14	434	98.7	1	0.2	5	1.1
KP903G	120	354218	5948577	126658	33223	56.83	100	0.18	434	98.7	1	0.2	5	1.1
KP904G	95	470026	5591839	166811	43152	57.03	100	1.27	435	98.9	1	0.2	4	0.9
KP904Y	92	470197	5594178	173235	61365	57.03	100	1.27	435	98.9	1	0.2	4	0.9
KP924G	92	469988	5592850	173235	61365	57.04	100	1.27	435	98.9	1	0.2	4	0.9
KP927G	81	515878	5707409	176380	56798	57.03	100	0.54	435	98.9	1	0.2	4	0.9
KP953Y	117	266209	5775353	129865	45722	56.87	100	0.22	434	98.7	1	0.2	5	1.1
KP986G	135	491624	5833263	99655	31848	56.82	99.08	0.12	434	98.7	1	0.2	5	1.1
KP986Y	140	491624	5831081	101622	31848	56.82	99.08	0.22	434	98.7	1	0.2	5	1.1
KP987Y	129	478064	5838159	114005	31848	56.81	99.08	0.22	434	98.7	1	0.2	5	1.1
KP989G	125	351861	5839617	105084	34284	56.81	99.08	0.12	434	98.7	1	0.2	5	1.1
KP989Y	139	253291	5819490	129808	30252	56.96	99.7	0.12	434	98.7	1	0.2	5	1.1
KP99G	143	253291	5789431	121649	27301	57.03	100	0.02	434	98.7	1	0.2	5	1.1
KP99Y	144	339797	5789422	114003	29809	57.03	100	0.02	434	98.7	1	0.2	5	1.1
KP9G	140	367186	5789236	123859	26191	56.91	100	0.32	434	98.7	1	0.2	5	1.1

## Sheet: S5 Sequence Typing
ID	ST	gapA	infB	mdh	pgi	phoE	rpoB	tonB	cgST	KP1_RS00005	KP1_RS00010	KP1_RS00015	KP1_RS00020	KP1_RS00025	KP1_RS00035	KP1_RS00040	KP1_RS00045	KP1_RS00050	KP1_RS00055	KP1_RS00060	KP1_RS00065	KP1_RS00070	KP1_RS00105	KP1_RS00115	KP1_RS00120	KP1_RS00125	KP1_RS00135	KP1_RS00140	KP1_RS00145	KP1_RS00150	KP1_RS00155	KP1_RS00160	KP1_RS00165	KP1_RS00175	KP1_RS00180	KP1_RS00185	KP1_RS00205	KP1_RS00210	KP1_RS00215	KP1_RS00220	KP1_RS00225	KP1_RS00235	KP1_RS00275	KP1_RS00285	KP1_RS00300	KP1_RS00310	KP1_RS00320	KP1_RS00325	KP1_RS00330
KP119Y	ST11	3	3	1	1	1	1	4	cgST3	4	1	2	2	8	1	8	10	6	7	8	6	2	1	4	103	8	8	8	293	8	1	1	8	7	5	9	7	1	7	8	1	1	2	1	8	8	7	8	7
KP119G	ST11	3	3	1	1	1	1	4	cgST3	4	1	2	2	8	1	8	10	6	7	8	6	2	1	4	103	8	8	8	293	8	1	1	8	7	5	9	7	1	7	8	1	1	2	1	8	8	7	8	7
KP115G	ST11	3	3	1	1	1	1	4	singleton1	4	1	2	2	8	1	8	10	6	7	8	6	2	1	4	103	8	8	8	293	8	1	1	8	7	5	9	7	1	7	8	1	1	2	1	8	8	7	8	7
KP154G	ST11	3	3	1	1	1	1	4	cgST4	4	1	2	2	8	1	8	10	6	7	8	6	2	1	4	103	8	8	8	8	8	1	1	8	7	5	9	7	1	7	8	1	1	2	1	8	8	7	8	7
KP154Y	ST11	3	3	1	1	1	1	4	cgST4	4	1	2	2	8	1	8	10	6	7	8	6	2	1	4	103	8	8	8	8	8	1	1	8	7	5	9	7	1	7	8	1	1	2	1	8	8	7	8	7
KP19G.1	ST11	3	3	1	1	1	1	4	cgST5	4	1	2	2	8	1	8	10	6	7	8	6	2	1	4	103	8	8	8	8	8	1	1	8	7	5	9	7	1	7	8	1	1	2	1	8	8	7	8	7
KP19Y	ST11	3	3	1	1	1	1	4	cgST5	4	1	2	2	8	1	8	10	6	7	8	6	2	1	4	103	8	8	8	8	8	1	1	8	7	5	9	7	1	7	8	1	1	2	1	8	8	7	8	7
KP198G	ST11	3	3	1	1	1	1	4	cgST6	4	1	2	2	8	1	8	10	6	7	8	6	2	1	4	103	8	8	8	8	8	1	1	8	7	5	9	7	1	7	8	1	1	2	1	8	8	7	8	7
KP201Y	ST11	3	3	1	1	1	1	4	cgST6	4	1	2	2	8	1	8	10	6	7	8	6	2	1	4	103	8	8	8	8	8	1	1	8	7	5	9	7	1	7	8	1	1	2	1	8	8	7	8	7
KP211G	ST1770	18	22	18	63	11	13	179	singleton2	327	10	100	143	144	10	209	74	122	45	161	14	9	28	13	-1	325	19	160	17	16	23	159	200	20	13	42	26	10	27	302	8	55	-1	11	907	951	257	29	12
KP326G	ST11	3	3	1	1	1	1	4	cgST14/2	4	1	2	2	8	1	8	10	6	7	8	6	2	1	4	103	8	8	8	293	8	1	1	8	7	5	9	7	1	7	8	1	1	2	1	8	8	7	8	7
KP223G	ST11	3	3	1	1	1	1	4	cgST5	4	1	2	2	8	1	8	10	6	7	8	6	2	1	4	103	8	8	8	8	8	1	1	8	7	5	9	7	1	7	8	1	1	2	1	8	8	7	8	7
KP223Y	ST11	3	3	1	1	1	1	4	cgST5	4	1	2	2	8	1	8	10	6	7	8	6	2	1	4	103	8	8	8	8	8	1	1	8	7	5	9	7	1	7	8	1	1	2	1	8	8	7	8	7
KP37Y	ST11	3	3	1	1	1	1	4	cgST14/2	4	1	2	2	8	1	8	10	6	7	8	6	2	1	4	103	8	8	8	293	8	1	1	8	7	5	9	7	1	7	8	1	1	2	1	8	8	7	8	7
KP229G	ST11	3	3	1	1	1	1	4	cgST3	4	1	2	2	8	1	8	10	6	7	8	6	2	1	4	103	8	8	8	293	8	1	1	8	7	5	9	7	1	7	8	1	1	2	1	8	8	7	8	7
KP230G	ST11	3	3	1	1	1	1	4	cgST3	4	1	2	2	8	1	8	10	6	7	8	6	2	1	4	103	8	8	8	293	8	1	1	8	7	5	9	7	1	7	8	1	1	2	1	8	8	7	8	7
KP230Y	ST11	3	3	1	1	1	1	4	cgST3	4	1	2	2	8	1	8	10	6	7	8	6	2	1	4	103	8	8	8	293	8	1	1	8	7	5	9	7	1	7	8	1	1	2	1	8	8	7	8	7
KP239Y	ST11	3	3	1	1	1	1	4	cgST3	4	1	2	2	8	1	8	10	6	7	8	6	2	1	4	103	8	8	8	293	8	1	1	8	7	5	9	7	1	7	8	1	1	2	1	8	8	7	8	7
KP23G	ST11	3	3	1	1	1	1	4	cgST8	4	1	2	2	8	1	8	10	6	7	8	6	2	1	4	103	8	8	8	8	8	1	1	8	7	5	9	7	1	7	8	1	1	2	1	8	8	7	8	7
KP23Y	ST11	3	3	1	1	1	1	4	cgST8	4	1	2	2	8	1	8	10	6	7	8	6	2	1	4	103	8	8	8	8	8	1	1	8	7	5	9	7	1	7	8	1	1	2	1	8	8	7	8	7
KP261G	ST29	2	3	2	2	6	4	4	singleton3	1	1	2	43	44	1	41	34	12	42	43	37	353	2	1	39	49	8	43	44	100	5	6	44	5	6	40	10	1	35	46	4	1	17	22	44	135	47	49	1
KP280G	ST11	3	3	1	1	1	1	4	cgST14/2	4	1	2	2	8	1	8	10	6	7	8	6	2	1	4	103	8	8	8	293	8	1	1	8	7	5	9	7	1	7	8	1	1	2	1	8	8	7	8	7
KP322G	ST11	3	3	1	1	1	1	4	cgST11	4	1	2	2	8	1	8	10	6	7	8	6	2	1	4	103	8	8	8	8	8	1	1	8	7	5	9	7	1	7	8	1	1	2	1	8	8	7	8	7
KP283G	ST11	3	3	1	1	1	1	4	cgST14/2	4	1	2	2	8	1	8	10	6	7	8	6	2	1	4	103	8	8	8	293	8	1	1	8	7	5	9	7	1	7	8	1	1	2	1	8	8	7	8	7
KP283Y	ST11	3	3	1	1	1	1	4	cgST14/2	4	1	2	2	8	1	8	10	6	7	8	6	2	1	4	103	8	8	8	293	8	1	1	8	7	5	9	7	1	7	8	1	1	2	1	8	8	7	8	7
KP329Y	ST11	3	3	1	1	1	1	4	cgST12	4	1	2	2	8	1	8	10	136	7	8	6	2	1	4	103	8	8	277	771	8	1	1	8	7	5	9	7	1	7	8	1	1	2	1	8	8	436	8	7
KP330Y	ST11	3	3	1	1	1	1	4	cgST12	4	1	2	2	8	1	8	10	136	7	8	6	2	1	4	103	8	8	277	771	8	1	1	8	7	5	9	7	1	7	8	1	1	2	1	8	8	436	8	7
KP357G	ST11	3	3	1	1	1	1	4	cgST8	4	1	2	2	8	1	8	10	6	7	8	6	2	1	4	103	8	8	8	8	8	1	1	8	7	5	9	7	1	7	8	1	1	2	1	8	8	7	8	7
KP357Y	ST11	3	3	1	1	1	1	4	cgST8	4	1	2	2	8	1	8	10	6	7	8	6	2	1	4	103	8	8	8	8	8	1	1	8	7	5	9	7	1	7	8	1	1	2	1	8	8	7	8	7
KP582G	ST11	3	3	1	1	1	1	4	cgST14/2	4	1	2	2	8	1	8	10	6	7	8	6	2	1	4	103	8	8	8	293	8	1	1	8	7	5	9	7	1	7	8	1	1	2	1	8	8	7	8	7
KP394Y	ST11	3	3	1	1	1	1	4	cgST3	4	1	2	2	8	1	8	10	6	7	8	6	2	1	4	103	8	8	8	293	8	1	1	8	7	5	9	7	1	7	8	1	1	2	1	8	8	7	8	7
KP431G	ST11	3	3	1	1	1	1	4	singleton4	4	1	2	2	8	1	8	10	6	7	8	6	2	1	4	103	8	8	8	293	8	1	1	8	7	5	9	7	1	7	8	1	1	2	1	8	8	7	8	7
KP431Y	ST11	3	3	1	1	1	1	4	cgST3	4	1	2	2	8	1	8	10	6	7	8	6	2	1	4	103	8	8	8	293	8	1	1	8	7	5	9	7	1	7	8	1	1	2	1	8	8	7	8	7
KP450Y	ST11	3	3	1	1	1	1	4	cgST6	4	1	2	2	8	1	8	10	6	7	8	6	2	1	4	103	8	8	8	8	8	1	1	8	7	5	9	7	1	7	8	1	1	2	1	8	8	7	8	7
KP582Y	ST11	3	3	1	1	1	1	4	cgST14/2	4	1	2	2	8	1	8	10	6	7	8	6	2	1	4	103	8	8	8	293	8	1	1	8	7	5	9	7	1	7	8	1	1	2	1	8	8	7	8	7
KP65G	ST11	3	3	1	1	1	1	4	cgST14/2	4	1	2	2	8	1	8	10	6	7	8	6	2	1	4	103	8	8	8	293	8	1	1	8	7	5	9	7	1	7	8	1	1	2	1	8	8	7	8	7
KP569Y	ST11	3	3	1	1	1	1	4	cgST3	4	1	2	2	8	1	8	10	6	7	8	6	2	1	4	103	8	8	8	293	8	1	1	8	7	5	9	7	1	7	8	1	1	2	1	8	8	7	8	7
KP65Y	ST11	3	3	1	1	1	1	4	cgST14/2	4	1	2	2	8	1	8	10	6	7	8	6	2	1	4	103	8	8	8	293	8	1	1	8	7	5	9	7	1	7	8	1	1	2	1	8	8	7	8	7
KP606G	ST11	3	3	1	1	1	1	4	cgST16	4	1	2	2	8	1	8	10	6	7	8	6	2	1	4	103	8	8	8	8	8	1	1	8	7	5	9	7	1	7	8	1	1	2	1	8	8	7	8	7
KP606Y	ST11	3	3	1	1	1	1	4	cgST16	4	1	2	2	8	1	8	10	6	7	8	6	2	1	4	103	8	8	8	8	8	1	1	8	7	5	9	7	1	7	8	1	1	2	1	8	8	7	8	7
KP753Y	ST11	3	3	1	1	1	1	4	cgST14/2	4	1	2	2	8	1	8	10	6	7	8	6	2	1	4	103	8	8	8	293	8	1	1	8	7	5	9	7	1	7	8	1	1	2	1	8	8	7	8	7
KP674G.1	ST11	3	3	1	1	1	1	4	cgST3	4	1	2	2	8	1	8	10	6	7	8	6	2	1	4	103	8	8	8	293	8	1	1	8	7	5	9	7	1	7	8	1	1	2	1	8	8	7	8	7
KP674Y	ST11	3	3	1	1	1	1	4	cgST16	4	1	2	2	8	1	8	10	6	7	8	6	2	1	4	103	8	8	8	8	8	1	1	8	7	5	9	7	1	7	8	1	1	2	1	8	8	7	8	7
KP677G	ST11	3	3	1	1	1	1	4	cgST16	4	1	2	2	8	1	8	10	6	7	8	6	2	1	4	103	8	8	8	8	8	1	1	8	7	5	9	7	1	7	8	1	1	2	1	8	8	7	8	7
KP678G	ST11	3	3	1	1	1	1	4	cgST16	4	1	2	2	8	1	8	10	6	7	8	6	2	1	4	103	8	8	8	8	8	1	1	8	7	5	9	7	1	7	8	1	1	2	1	8	8	7	8	7
KP683G	ST11	3	3	1	1	1	1	4	cgST16	4	1	2	2	8	1	8	10	6	7	8	6	2	1	4	103	8	8	8	8	8	1	1	8	7	5	9	7	1	7	8	1	1	2	1	8	8	7	8	7
KP683Y	ST11	3	3	1	1	1	1	4	cgST16	4	1	2	2	8	1	8	10	6	7	8	6	2	1	4	103	8	8	8	8	8	1	1	8	7	5	9	7	1	7	8	1	1	2	1	8	8	7	8	7
KP684G	ST11	3	3	1	1	1	1	4	cgST16	4	1	2	2	8	1	8	10	6	7	8	6	2	1	4	103	8	8	8	8	8	1	1	8	7	5	9	7	1	7	8	1	1	2	1	8	8	7	8	7
KP684Y	ST11	3	3	1	1	1	1	4	cgST16	4	1	2	2	8	1	8	10	6	7	8	6	2	1	4	103	8	8	8	8	8	1	1	8	7	5	9	7	1	7	8	1	1	2	1	8	8	7	8	7
KP686Y	ST11	3	3	1	1	1	1	4	cgST16	4	1	2	2	8	1	8	10	6	7	8	6	2	1	4	103	8	8	8	8	8	1	1	8	7	5	9	7	1	7	8	1	1	2	1	8	8	7	8	7
KP690G	ST11	3	3	1	1	1	1	4	cgST16	4	1	2	2	8	1	8	10	6	7	8	6	2	1	4	103	8	8	8	8	8	1	1	8	7	5	9	7	1	7	8	1	1	2	1	8	8	7	8	7
KP743Y	ST11	3	3	1	1	1	1	4	cgST5	4	1	2	2	8	1	8	10	6	7	8	6	2	1	4	103	8	8	8	8	8	1	1	8	7	5	9	7	1	7	8	1	1	2	1	8	8	7	8	7
KP745Y	ST11	3	3	1	1	1	1	4	cgST5	4	1	2	2	8	1	8	10	6	7	8	6	2	1	4	103	8	8	8	8	8	1	1	8	7	5	9	7	1	7	8	1	1	2	1	8	8	7	8	7
KP710G	ST11	3	3	1	1	1	1	4	cgST1/10/7	4	1	2	2	888	1	8	10	136	7	8	6	2	1	4	103	8	8	8	8	8	1	1	8	7	5	9	7	1	7	8	1	1	2	1	8	8	7	8	7
KP677Y	ST11	3	3	1	1	1	1	4	cgST1/10/7	4	1	2	2	888	1	8	10	136	7	8	6	2	1	4	103	8	8	8	8	8	1	1	8	7	5	9	7	1	7	8	1	1	2	1	8	8	7	8	7
KP609Y	ST11	3	3	1	1	1	1	4	cgST1/10/7	4	1	2	2	888	1	8	10	136	7	8	6	2	1	4	103	8	8	8	8	8	1	1	8	7	5	9	7	1	7	8	1	1	2	1	8	8	7	8	7
KP586G	ST11	3	3	1	1	1	1	4	cgST1/10/7	4	1	2	2	888	1	8	10	136	7	8	6	2	1	4	103	8	8	8	8	8	1	1	8	7	5	9	7	1	7	8	1	1	2	1	8	8	7	8	7
KP450G	ST11	3	3	1	1	1	1	4	cgST1/10/7	4	1	2	2	888	1	8	10	136	7	8	6	2	1	4	103	8	8	8	8	8	1	1	8	7	5	9	7	1	7	8	1	1	2	1	8	8	7	8	7
KP44G.2	ST11	3	3	1	1	1	1	4	cgST1/10/7	4	1	2	2	8	1	8	10	136	7	8	6	2	1	4	103	8	8	8	8	8	1	1	8	7	5	9	7	1	7	8	1	1	2	1	8	8	7	8	7
KP44G.1	ST11	3	3	1	1	1	1	4	cgST1/10/7	4	1	2	2	8	1	8	10	136	7	8	6	2	1	4	103	8	8	8	8	8	1	1	8	7	5	9	7	1	7	8	1	1	2	1	8	8	7	8	7
KP449Y	ST11	3	3	1	1	1	1	4	cgST1/10/7	4	1	2	2	888	1	8	10	136	7	8	6	2	1	4	103	8	8	8	8	8	1	1	8	7	5	9	7	1	7	8	1	1	2	1	8	8	7	8	7
KP440G	ST11	3	3	1	1	1	1	4	cgST1/10/7	4	1	2	2	888	1	8	10	136	7	8	6	2	1	4	103	8	8	8	8	8	1	1	8	7	5	9	7	1	7	8	1	1	2	1	8	8	7	8	7
KP439G	ST11	3	3	1	1	1	1	4	cgST1/10/7	4	1	2	2	888	1	8	10	136	7	8	6	2	1	4	103	8	8	8	8	8	1	1	8	7	5	9	7	1	7	8	1	1	2	1	8	8	7	8	7
KP394G	ST11	3	3	1	1	1	1	4	cgST1/10/7	4	1	2	2	888	1	8	10	136	7	8	6	2	1	4	103	8	8	8	8	8	1	1	8	7	5	9	7	1	7	8	1	1	2	1	8	8	7	8	7
KP391Y	ST11	3	3	1	1	1	1	4	cgST1/10/7	4	1	2	2	888	1	8	10	136	7	8	6	2	1	4	103	8	8	8	8	8	1	1	8	7	5	9	7	1	7	8	1	1	2	1	8	8	7	8	7
KP382Y	ST11	3	3	1	1	1	1	4	cgST1/10/7	4	1	468	2	8	1	8	10	136	7	8	6	2	1	4	103	8	8	8	8	8	1	1	8	7	5	9	7	1	7	8	1	1	2	1	8	8	7	8	7
KP329G	ST11	3	3	1	1	1	1	4	cgST1/10/7	4	1	2	2	888	1	8	10	136	7	8	6	2	1	4	103	8	8	8	8	8	1	1	8	7	5	9	7	1	7	8	1	1	2	1	8	8	7	8	7
KP325Y	ST11	3	3	1	1	1	1	4	cgST1/10/7	4	1	2	2	888	1	8	10	136	7	8	6	2	1	4	103	8	8	8	8	8	1	1	8	7	5	9	7	1	7	8	1	1	2	1	8	8	7	8	7
KP226G	ST11	3	3	1	1	1	1	4	cgST1/10/7	4	1	2	2	888	1	8	10	136	7	8	6	2	1	4	103	8	8	8	8	8	1	1	8	7	5	9	7	1	7	8	1	1	2	1	8	8	7	8	7
KP202Y	ST11	3	3	1	1	1	1	4	cgST1/10/7	4	1	2	2	888	1	8	10	136	7	8	6	2	1	4	103	8	8	8	8	8	1	1	8	7	5	9	7	1	7	8	1	1	2	1	8	8	7	8	7
KP193G	ST11	3	3	1	1	1	1	4	cgST1/10/7	4	1	2	2	888	1	8	10	136	7	8	6	2	1	4	103	8	8	8	8	8	1	1	8	7	5	9	7	1	7	8	1	1	2	1	8	8	7	8	7
KP100G	ST11	3	3	1	1	1	1	4	cgST1/10/7	4	1	2	2	8	1	8	10	136	7	8	6	2	1	4	103	8	8	8	8	8	1	1	8	7	5	9	7	1	7	8	1	1	2	1	8	8	7	8	7
KP374G	ST11	3	3	1	1	1	1	4	cgST1/10/7	4	1	2	2	8	1	8	10	136	7	8	6	2	1	4	103	8	8	8	8	8	1	1	8	7	5	9	7	1	7	8	1	1	2	1	8	8	7	8	7
KP50G	ST11	3	3	1	1	1	1	4	cgST1/10/7	4	1	2	2	8	1	8	10	136	7	8	6	2	1	4	103	8	8	8	8	8	1	1	8	7	5	9	7	1	7	8	1	1	2	1	8	8	7	8	7
KP100Y	ST11	3	3	1	1	1	1	4	cgST1/10/7	4	1	2	2	8	1	8	10	136	7	8	6	2	1	4	103	8	8	8	8	8	1	1	8	7	5	9	7	1	7	8	1	1	2	1	8	8	7	8	7
KP373G	ST11	3	3	1	1	1	1	4	cgST1/10/7	4	1	2	2	8	1	8	10	136	7	8	6	2	1	4	103	8	8	8	8	8	1	1	8	7	5	9	7	1	7	8	1	1	2	1	8	8	7	8	7
KP1015G	ST11	3	3	1	1	1	1	4	cgST1/10/7	4	1	2	2	8	1	8	10	136	7	8	6	2	1	4	103	8	8	8	8	8	1	1	8	7	5	9	7	1	7	8	1	1	2	1	8	8	7	8	7
KP21Y.1	ST11	3	3	1	1	1	1	4	cgST1/10/7	4	1	2	2	8	1	8	10	136	7	8	6	2	1	4	103	8	8	8	8	8	1	1	8	7	5	9	7	1	7	8	1	1	2	1	8	8	7	8	7
KP49Y	ST11	3	3	1	1	1	1	4	cgST1/10/7	4	1	2	2	8	1	8	10	136	7	8	6	2	1	4	103	8	8	8	8	8	1	1	8	7	5	9	7	1	7	8	1	1	2	1	8	8	7	8	7
KP374Y	ST11	3	3	1	1	1	1	4	cgST1/10/7	4	1	2	2	8	1	8	10	136	7	8	6	2	1	4	103	8	8	8	8	8	1	1	8	7	5	9	7	1	7	8	1	1	2	1	8	8	7	8	7
KP44Y	ST11	3	3	1	1	1	1	4	cgST1/10/7	4	1	2	2	8	1	8	10	136	7	8	6	2	1	4	103	8	8	8	8	8	1	1	8	7	5	9	7	1	7	8	1	1	2	1	8	8	7	8	7
KP1016Y	ST11	3	3	1	1	1	1	4	cgST1/10/7	4	1	2	2	8	1	8	10	136	7	8	6	2	1	4	103	8	8	8	8	8	1	1	8	7	5	9	7	1	7	8	1	1	2	1	8	8	7	8	7
KP747G	ST11	3	3	1	1	1	1	4	cgST1/10/7	4	1	468	2	8	1	8	10	136	7	8	6	2	1	4	103	8	8	8	8	8	1	1	8	7	5	9	7	1	7	8	1	1	2	1	8	8	7	8	7
KP501G	ST11	3	3	1	1	1	1	4	cgST1/10/7	4	1	2	2	8	1	8	10	136	7	8	6	2	1	4	103	8	8	8	8	8	1	1	8	7	5	9	7	1	7	8	1	1	2	1	8	8	7	8	7
KP18G.1	ST11	3	3	1	1	1	1	4	cgST1/10/7	4	1	2	2	8	1	8	10	136	7	8	6	2	1	4	103	8	8	8	8	8	1	1	8	7	5	9	7	1	7	8	1	1	2	1	8	8	7	8	7
KP18Y.1	ST11	3	3	1	1	1	1	4	cgST1/10/7	4	1	2	2	8	1	8	10	136	7	8	6	2	1	4	103	8	8	8	8	8	1	1	8	7	5	9	7	1	7	8	1	1	2	1	8	8	7	8	7
KP375Y	ST11	3	3	1	1	1	1	4	cgST1/10/7	4	1	2	2	8	1	8	10	136	7	8	6	2	1	4	103	8	8	8	8	8	1	1	8	7	5	9	7	1	7	8	1	1	2	1	8	8	7	8	7
KP378Y	ST11	3	3	1	1	1	1	4	cgST1/10/7	4	1	2	2	8	1	8	10	136	7	8	6	2	1	4	103	8	8	8	8	8	1	1	8	7	5	9	7	1	7	8	1	1	2	1	8	8	7	8	7
KP720Y.1	ST11	3	3	1	1	1	1	4	cgST1/10/7	4	1	468	2	8	1	8	10	136	7	8	6	2	1	4	103	8	8	8	8	8	1	1	8	7	5	9	7	1	7	8	1	1	2	1	8	8	7	8	7
KP358Y	ST11	3	3	1	1	1	1	4	cgST1/10/7	4	1	468	2	8	1	8	10	136	7	8	6	2	1	4	103	8	8	8	8	8	1	1	8	7	5	9	7	1	7	8	1	1	2	1	8	8	7	8	7
KP358G	ST11	3	3	1	1	1	1	4	cgST1/10/7	4	1	468	2	8	1	8	10	136	7	8	6	2	1	4	103	8	8	8	8	8	1	1	8	7	5	9	7	1	7	8	1	1	2	1	8	8	7	8	7
KP737Y	ST11	3	3	1	1	1	1	4	cgST1/10/7	4	1	468	2	8	1	8	10	136	7	8	6	2	1	4	103	8	8	8	8	8	1	1	8	7	5	9	7	1	7	8	1	1	2	1	8	8	7	8	7
KP396Y	ST11	3	3	1	1	1	1	4	cgST1/10/7	4	1	2	2	8	1	8	10	136	7	8	6	2	1	4	103	8	8	8	8	8	1	1	8	7	5	9	7	1	7	8	1	1	2	1	8	8	7	8	7
KP569G	ST11	3	3	1	1	1	1	4	cgST1/10/7	4	1	2	2	8	1	8	10	136	7	8	6	2	1	4	103	8	8	8	8	8	1	1	8	7	5	9	7	1	7	8	1	1	2	1	8	8	7	8	7
KP439Y	ST11	3	3	1	1	1	1	4	cgST1/10/7	4	1	468	2	8	1	8	10	136	7	8	6	2	1	4	103	8	8	8	8	8	1	1	8	7	5	9	7	1	7	8	1	1	2	1	8	8	7	8	7
KP315Y	ST11	3	3	1	1	1	1	4	cgST1/10/7	4	1	2	2	8	1	8	10	136	7	8	6	2	1	4	103	8	8	8	8	8	1	1	8	7	5	9	7	1	7	8	1	1	2	1	8	8	7	8	7
KP369G	ST11	3	3	1	1	1	1	4	cgST1/10/7	4	1	2	2	8	1	8	10	136	7	8	6	2	1	4	103	8	8	8	8	8	1	1	8	7	5	9	7	1	7	8	1	1	2	1	8	8	7	8	7
KP370G	ST11	3	3	1	1	1	1	4	cgST1/10/7	4	1	2	2	8	1	8	10	136	7	8	6	2	1	4	103	8	8	8	8	8	1	1	8	7	5	9	7	1	7	8	1	1	2	1	8	8	7	8	7
KP41Y.1	ST11	3	3	1	1	1	1	4	cgST1/10/7	4	1	2	2	8	1	8	10	136	7	8	6	2	1	4	103	8	8	8	8	8	1	1	8	7	5	9	7	1	7	8	1	1	2	1	8	8	7	8	7
KP49G.1	ST11	3	3	1	1	1	1	4	cgST1/10/7	4	1	2	2	8	1	8	10	136	7	8	6	2	1	4	103	8	8	8	8	8	1	1	8	7	5	9	7	1	7	8	1	1	2	1	8	8	7	8	7
KP390G	ST11	3	3	1	1	1	1	4	cgST1/10/7	4	1	2	2	8	1	8	10	136	7	8	6	2	1	4	103	8	8	8	8	8	1	1	8	7	5	9	7	1	7	8	1	1	2	1	8	8	7	8	7
KP41G.1	ST11	3	3	1	1	1	1	4	cgST1/10/7	4	1	2	2	8	1	8	10	136	7	8	6	2	1	4	103	8	8	8	8	8	1	1	8	7	5	9	7	1	7	8	1	1	2	1	8	8	7	8	7
KP369Y	ST11	3	3	1	1	1	1	4	cgST1/10/7	4	1	2	2	8	1	8	10	136	7	8	6	2	1	4	103	8	8	8	8	8	1	1	8	7	5	9	7	1	7	8	1	1	2	1	8	8	7	8	7
KP740G	ST11	3	3	1	1	1	1	4	cgST1/10/7	4	1	468	2	8	1	8	10	136	7	8	6	2	1	4	103	8	8	8	8	8	1	1	8	7	5	9	7	1	7	8	1	1	2	1	8	8	7	8	7
KP440Y	ST11	3	3	1	1	1	1	4	cgST1/10/7	4	1	468	2	8	1	8	10	136	7	8	6	2	1	4	103	8	8	8	8	8	1	1	8	7	5	9	7	1	7	8	1	1	2	1	8	8	7	8	7
KP372G	ST11	3	3	1	1	1	1	4	cgST1/10/7	4	1	2	2	8	1	8	10	136	7	8	6	2	1	4	103	8	8	8	8	8	1	1	8	7	5	9	7	1	7	8	1	1	2	1	8	8	7	8	7
KP320Y	ST11	3	3	1	1	1	1	4	cgST1/10/7	4	1	2	2	8	1	8	10	136	7	8	6	2	1	4	103	8	8	8	8	8	1	1	8	7	5	9	7	1	7	8	1	1	2	1	8	8	7	8	7
KP801G.1	ST11	3	3	1	1	1	1	4	cgST1/10/7	4	1	2	2	8	1	8	10	136	7	8	6	2	1	4	103	8	8	8	8	8	1	1	8	7	5	9	7	1	7	8	1	1	2	1	8	8	7	8	7
KP808G	ST11	3	3	1	1	1	1	4	cgST1/10/7	4	1	2	2	888	1	8	10	136	7	8	6	2	1	4	103	8	8	8	8	8	1	1	8	7	5	9	7	1	7	8	1	1	2	1	8	8	7	8	7
KP808Y	ST11	3	3	1	1	1	1	4	cgST1/10/7	4	1	2	2	888	1	8	10	136	7	8	6	2	1	4	103	8	8	8	8	8	1	1	8	7	5	9	7	1	7	8	1	1	2	1	8	8	7	8	7
KP809G	ST11	3	3	1	1	1	1	4	cgST1/10/7	4	1	2	2	888	1	8	10	136	7	8	6	2	1	4	103	8	8	8	8	8	1	1	8	7	5	9	7	1	7	8	1	1	2	1	8	8	7	8	7
KP816G	ST11	3	3	1	1	1	1	4	cgST1/10/7	4	1	2	2	8	1	8	10	136	7	8	6	2	1	4	103	8	8	8	8	8	1	1	8	7	5	9	7	1	7	8	1	1	2	1	8	8	7	8	7
KP816Y	ST11	3	3	1	1	1	1	4	cgST3	4	1	2	2	8	1	8	10	6	7	8	6	2	1	4	103	8	8	8	293	8	1	1	8	7	5	9	7	1	7	8	1	1	2	1	8	8	7	8	7
KP81G	ST11	3	3	1	1	1	1	4	cgST1/10/7	4	1	2	2	8	1	8	10	136	7	8	6	2	1	4	103	8	8	8	8	8	1	1	8	7	5	9	7	1	7	8	1	1	2	1	8	8	7	8	7
KP81Y	ST11	3	3	1	1	1	1	4	cgST16	4	1	2	2	8	1	8	10	6	7	8	6	2	1	4	103	8	8	8	8	8	1	1	8	7	5	9	7	1	7	8	1	1	2	1	8	8	7	8	7
KP823Y	ST11	3	3	1	1	1	1	4	cgST1/10/7	4	1	2	2	888	1	8	10	136	7	8	6	2	1	4	103	8	8	8	8	8	1	1	8	7	5	9	7	1	7	8	1	1	2	1	8	8	7	8	7
KP664Y	ST11	3	3	1	1	1	1	4	cgST14/2	4	1	2	2	8	1	8	10	6	7	8	6	2	1	4	103	8	8	8	293	8	1	1	8	7	5	9	7	1	7	8	1	1	2	1	8	8	7	8	7
KP27Y.1	ST11	3	3	1	1	1	1	4	cgST14/2	4	1	2	2	8	1	8	10	6	7	8	6	2	1	4	103	8	8	8	293	8	1	1	8	7	5	9	7	1	7	8	1	1	2	1	8	8	7	8	7
KP48G	ST11	3	3	1	1	1	1	4	cgST14/2	4	1	2	2	8	1	8	10	6	7	8	6	2	1	4	103	8	8	8	293	8	1	1	8	7	5	9	7	1	7	8	1	1	2	1	8	8	7	8	7
KP197Y	ST11	3	3	1	1	1	1	4	cgST14/2	4	1	2	2	8	1	8	10	6	7	8	6	2	1	4	103	8	8	8	293	8	1	1	8	7	5	9	7	1	7	8	1	1	2	1	8	8	7	8	7
KP1030Y	ST11	3	3	1	1	1	1	4	cgST14/2	4	1	2	2	8	1	8	10	6	7	8	6	2	1	4	103	8	8	8	293	8	1	1	8	7	5	9	7	1	7	8	1	1	2	1	8	8	7	8	7
KP61G	ST11	3	3	1	1	1	1	4	cgST14/2	4	1	2	2	8	1	8	10	6	7	8	6	2	1	4	103	8	8	8	293	8	1	1	8	7	5	9	7	1	7	8	1	1	2	1	8	8	7	8	7
KP48Y	ST11	3	3	1	1	1	1	4	cgST14/2	4	1	2	2	8	1	8	10	6	7	8	6	2	1	4	103	8	8	8	293	8	1	1	8	7	5	9	7	1	7	8	1	1	2	1	8	8	7	8	7
KP320G	ST11	3	3	1	1	1	1	4	cgST14/2	4	1	2	2	8	1	8	10	6	7	8	6	2	1	4	103	8	8	8	293	8	1	1	8	7	5	9	7	1	7	8	1	1	2	1	8	8	7	8	7
KP326Y	ST11	3	3	1	1	1	1	4	cgST14/2	4	1	2	2	8	1	8	10	6	7	8	6	2	1	4	103	8	8	8	293	8	1	1	8	7	5	9	7	1	7	8	1	1	2	1	8	8	7	8	7
KP27G	ST11	3	3	1	1	1	1	4	cgST14/2	4	1	2	2	8	1	8	10	6	7	8	6	2	1	4	103	8	8	8	293	8	1	1	8	7	5	9	7	1	7	8	1	1	2	1	8	8	7	8	7
KP60G	ST11	3	3	1	1	1	1	4	cgST14/2	4	1	2	2	8	1	8	10	6	7	8	6	2	1	4	103	8	8	8	293	8	1	1	8	7	5	9	7	1	7	8	1	1	2	1	8	8	7	8	7
KP1030G	ST11	3	3	1	1	1	1	4	cgST14/2	4	1	2	2	8	1	8	10	6	7	8	6	2	1	4	103	8	8	8	293	8	1	1	8	7	5	9	7	1	7	8	1	1	2	1	8	8	7	8	7
KP829G	ST11	3	3	1	1	1	1	4	cgST14/2	4	1	2	2	8	1	8	10	6	7	8	6	2	1	4	103	8	8	8	293	8	1	1	8	7	5	9	7	1	7	8	1	1	2	1	8	8	7	8	7
KP829Y	ST11	3	3	1	1	1	1	4	cgST14/2	4	1	2	2	8	1	8	10	6	7	8	6	2	1	4	103	8	8	8	293	8	1	1	8	7	5	9	7	1	7	8	1	1	2	1	8	8	7	8	7
KP82G	ST11	3	3	1	1	1	1	4	cgST6	4	1	2	2	8	1	8	10	6	7	8	6	2	1	4	103	8	8	8	8	8	1	1	8	7	5	9	7	1	7	8	1	1	2	1	8	8	7	8	7
KP80G	ST11	3	3	1	1	1	1	4	cgST12	4	1	2	2	8	1	8	10	136	7	8	6	2	1	4	103	8	8	277	8	8	1	1	8	7	5	9	7	1	7	8	1	1	2	1	8	8	436	8	7
KP82Y	ST11	3	3	1	1	1	1	4	cgST12	4	1	2	2	8	1	8	10	136	7	8	6	2	1	4	103	8	8	277	8	8	1	1	8	7	5	9	7	1	7	8	1	1	2	1	8	8	436	8	7
KP830G	ST11	3	3	1	1	1	1	4	cgST14/2	4	1	2	2	8	1	8	10	6	7	8	6	2	1	4	103	8	8	8	293	8	1	1	8	7	5	9	7	1	7	8	1	1	2	1	8	8	7	8	7
KP830Y	ST11	3	3	1	1	1	1	4	cgST14/2	4	1	2	2	8	1	8	10	6	7	8	6	2	1	4	103	8	8	8	293	8	1	1	8	7	5	9	7	1	7	8	1	1	2	1	8	8	7	8	7
KP833G	ST11	3	3	1	1	1	1	4	cgST14/2	4	1	2	2	8	1	8	10	6	7	8	6	2	1	4	103	8	8	8	293	8	1	1	8	7	5	9	7	1	7	8	1	1	2	1	8	8	7	8	7
KP838Y	ST11	3	3	1	1	1	1	4	cgST14/2	4	1	2	2	8	1	8	10	6	7	8	6	2	1	4	103	8	8	8	293	8	1	1	8	7	5	9	7	1	7	8	1	1	2	1	8	8	7	8	7
KP839Y	ST11	3	3	1	1	1	1	4	cgST14/2	4	1	2	2	8	1	8	10	6	7	8	6	2	1	4	103	8	8	8	293	8	1	1	8	7	5	9	7	1	7	8	1	1	2	1	8	8	7	8	7
KP83G	ST11	3	3	1	1	1	1	4	cgST14/2	4	1	2	2	8	1	8	10	6	7	8	6	2	1	4	103	8	8	8	293	8	1	1	8	7	5	9	7	1	7	8	1	1	2	1	8	8	7	8	7
KP83Y	ST11	3	3	1	1	1	1	4	cgST1/10/7	4	1	468	2	8	1	8	10	136	7	8	6	2	1	4	103	8	8	8	8	8	1	1	8	7	5	9	7	1	7	8	1	1	2	1	8	8	7	8	7
KP840G	ST11	3	3	1	1	1	1	4	cgST14/2	4	1	2	2	8	1	8	10	6	7	8	6	2	1	4	103	8	8	8	293	8	1	1	8	7	5	9	7	1	7	8	1	1	2	1	8	8	7	8	7
KP840Y	ST11	3	3	1	1	1	1	4	cgST14/2	4	1	2	2	8	1	8	10	6	7	8	6	2	1	4	103	8	8	8	293	8	1	1	8	7	5	9	7	1	7	8	1	1	2	1	8	8	7	8	7
KP847G	ST15	1	1	1	1	1	1	1	cgST17	12	11	14	15	18	1	21	17	14	17	5	18	1	1	14	17	18	2	18	18	18	1	2	17	16	1	19	6	1	17	18	1	1	4	3	18	7	16	19	7
KP847Y	ST15	1	1	1	1	1	1	1	cgST17	12	11	14	15	18	1	21	17	14	17	5	18	1	1	14	17	18	2	18	18	18	1	2	17	16	1	19	6	1	17	18	1	1	4	3	18	7	16	19	7
KP848G	ST15	1	1	1	1	1	1	1	cgST17	12	11	14	15	18	1	21	17	14	17	5	18	1	1	14	17	18	2	18	18	18	1	2	17	16	1	19	6	1	17	18	1	1	4	3	18	7	16	19	7
KP848Y	ST15	1	1	1	1	1	1	1	cgST17	12	11	14	15	18	1	21	17	14	17	5	18	1	1	14	17	18	2	18	18	18	1	2	17	16	1	19	6	1	17	18	1	1	4	3	18	7	16	19	7
KP84G	ST11	3	3	1	1	1	1	4	cgST6	4	1	2	2	8	1	8	10	6	7	8	6	2	1	4	103	8	8	8	8	8	1	1	8	7	5	9	7	1	7	8	1	1	2	1	8	8	7	8	7
KP84Y	ST11	3	3	1	1	1	1	4	cgST6	4	1	2	2	8	1	8	10	6	7	8	6	2	1	4	103	8	8	8	8	8	1	1	8	7	5	9	7	1	7	8	1	1	2	1	8	8	7	8	7
KP85G	ST11	3	3	1	1	1	1	4	cgST6	4	1	2	2	8	1	8	10	6	7	8	6	2	1	4	103	8	8	8	8	8	1	1	8	7	5	9	7	1	7	8	1	1	2	1	8	8	7	8	7
KP85Y	ST11	3	3	1	1	1	1	4	cgST14/2	4	1	2	2	8	1	8	10	6	7	8	6	2	1	4	103	8	8	8	293	8	1	1	8	7	5	9	7	1	7	8	1	1	2	1	8	8	7	8	7
KP863Y	ST65	2	1	2	1	10	4	13	singleton5	1	1	16	6	7	1	23	1	17	21	19	5	4	1	7	7	7	7	7	7	7	6	4	7	6	5	8	18	4	3	21	1	1	12	5	21	21	48	22	7
KP868G	ST37	2	9	2	1	13	1	16	singleton6	1	1	29	74	45	20	43	27	25	43	34	4	2	1	52	39	88	2	2	45	2	5	1	45	33	5	41	6	1	49	81	15	15	28	1	45	46	84	50	37
KP879G	ST412	2	1	2	1	9	1	112	singleton7	1	40	72	280	128	1	269	10	119	135	173	48	58	2	2	2	171	8	89	93	513	32	2	6	27	1	74	76	1	1	142	31	1	6	1	127	124	7	145	7
KP87G	ST11	3	3	1	1	1	1	4	cgST6	4	1	2	2	8	1	8	10	6	7	8	6	2	1	4	103	8	8	8	8	8	1	1	8	7	5	9	7	1	7	8	1	1	2	1	8	8	7	8	7
KP87Y	ST11	3	3	1	1	1	1	4	cgST6	4	1	2	2	8	1	8	10	6	7	8	6	2	1	4	103	8	8	8	8	8	1	1	8	7	5	9	7	1	7	8	1	1	2	1	8	8	7	8	7
KP21G	ST2237	1	1	1	1	1	46	1	cgST15/9	12	11	14	15	18	1	21	17	14	17	5	18	1	1	14	17	18	2	18	18	18	1	2	17	16	1	19	6	1	17	18	1	1	4	3	18	7	16	19	7
KP241G	ST2237	1	1	1	1	1	46	1	cgST15/9	12	11	14	15	18	1	21	17	14	17	5	18	1	1	14	17	18	2	18	18	18	1	2	17	16	1	19	6	1	17	18	1	1	4	3	18	7	16	19	7
KP6Y	ST2237	1	1	1	1	1	46	1	cgST15/9	12	11	14	15	18	1	21	17	14	17	5	18	1	1	14	17	18	2	18	18	18	1	2	17	16	1	19	6	1	17	18	1	1	4	3	18	7	16	19	7
KP241Y	ST2237	1	1	1	1	1	46	1	cgST15/9	12	11	14	15	18	1	21	17	14	17	5	18	1	1	14	17	18	2	18	18	18	1	2	17	16	1	19	6	1	17	18	1	1	4	3	18	7	16	19	7
KP6G	ST2237	1	1	1	1	1	46	1	cgST15/9	12	11	14	15	18	1	21	17	14	17	5	18	1	1	14	17	18	2	18	18	18	1	2	17	16	1	19	6	1	17	18	1	1	4	3	18	7	16	19	7
KP5Y	ST2237	1	1	1	1	1	46	1	cgST15/9	12	11	14	15	18	1	21	17	14	17	5	18	1	1	14	17	18	2	18	18	18	1	2	17	16	1	19	6	1	17	18	1	1	4	3	18	7	16	19	7
KP5G	ST2237	1	1	1	1	1	46	1	cgST15/9	12	11	14	15	18	1	21	17	14	17	5	18	1	1	14	17	18	2	18	18	18	1	2	17	16	1	19	6	1	17	18	1	1	4	3	18	7	16	19	7
KP884G	ST2237	1	1	1	1	1	46	1	cgST15/9	12	11	14	15	18	1	21	17	14	17	5	18	1	1	14	17	18	2	18	18	18	1	2	17	16	1	19	6	1	17	18	1	1	4	3	18	7	16	19	7
KP885Y	ST11	3	3	1	1	1	1	4	cgST1/10/7	4	1	2	2	8	1	8	10	136	7	8	6	2	1	4	103	8	8	8	8	8	1	1	8	7	5	9	7	1	7	8	1	1	2	1	8	952	7	8	7
KP888G	ST11	3	3	1	1	1	1	4	cgST1/10/7	4	1	2	2	888	1	8	10	136	7	8	6	2	1	4	103	8	8	8	8	8	1	1	8	7	5	9	7	1	7	8	1	1	2	1	8	8	7	8	7
KP888Y	ST11	3	3	1	1	1	1	4	singleton8	4	1	2	2	8	1	8	10	136	7	8	6	2	1	4	103	8	8	8	8	8	1	1	8	7	5	9	7	1	7	8	1	1	2	1	8	8	7	8	7
KP88G	ST11	3	3	1	1	1	1	4	cgST14/2	4	1	2	2	8	1	8	10	6	7	8	6	2	1	4	103	8	8	8	293	8	1	1	8	7	5	9	7	1	7	8	1	1	2	1	8	8	7	8	7
KP88Y	ST11	3	3	1	1	1	1	4	cgST14/2	4	1	2	2	8	1	8	10	6	7	8	6	2	1	4	103	8	8	8	293	8	1	1	8	7	5	9	7	1	7	8	1	1	2	1	8	8	7	8	7
KP890Y	ST11	3	3	1	1	1	1	4	cgST1/10/7	4	1	2	2	8	1	8	10	136	7	8	6	2	1	4	103	8	8	8	8	8	1	1	8	7	5	9	7	1	7	8	1	1	2	1	8	952	7	8	7
KP891G	ST11	3	3	1	1	1	1	4	cgST1/10/7	4	1	2	2	8	1	8	10	136	7	8	6	2	1	4	103	8	8	8	8	8	1	1	8	7	5	9	7	1	7	8	1	1	2	1	8	952	7	8	7
KP892Y	ST11	3	3	1	1	1	1	4	cgST1/10/7	4	1	2	2	8	1	8	10	136	7	8	6	2	1	4	103	8	8	8	8	8	1	1	8	7	5	9	7	1	7	8	1	1	2	1	8	952	7	8	7
KP897G	ST11	3	3	1	1	1	1	4	cgST1/10/7	4	1	2	2	8	1	8	10	136	7	8	6	2	1	4	103	8	8	8	8	8	1	1	8	7	5	9	7	1	7	8	1	1	2	1	8	8	7	8	7
KP89G	ST11	3	3	1	1	1	1	4	cgST6	4	1	2	2	8	1	8	10	6	7	8	6	2	1	4	103	8	8	8	8	8	1	1	8	7	5	9	7	1	7	8	1	1	2	1	8	8	7	8	7
KP89Y	ST11	3	3	1	1	1	1	4	cgST6	4	1	2	2	8	1	8	10	6	7	8	6	2	1	4	103	8	8	8	8	8	1	1	8	7	5	9	7	1	7	8	1	1	2	1	8	8	895	8	7
KP903G	ST11	3	3	1	1	1	1	4	cgST1/10/7	4	1	2	2	8	1	8	10	136	7	8	6	2	1	4	103	8	8	8	8	8	1	1	8	7	5	9	7	1	7	8	1	1	2	1	8	8	7	8	7
KP904G	ST2237	1	1	1	1	1	46	1	cgST15/9	12	11	14	15	18	1	21	17	14	17	5	18	1	1	14	17	18	2	18	18	18	1	2	17	16	1	19	6	1	17	18	1	1	4	3	18	7	16	19	7
KP904Y	ST2237	1	1	1	1	1	46	1	cgST15/9	12	11	14	15	18	1	21	17	14	17	5	18	1	1	14	17	18	2	18	18	18	1	2	17	16	1	19	6	1	17	18	1	1	4	3	18	7	16	19	7
KP924G	ST2237	1	1	1	1	1	46	1	cgST15/9	12	11	14	15	18	1	21	17	14	17	5	18	1	1	14	17	18	2	18	18	18	1	2	17	16	1	19	6	1	17	18	1	1	4	3	18	7	16	19	7
KP927G	ST15	1	1	1	1	1	1	1	cgST17	12	11	14	15	18	1	21	17	14	17	5	18	1	1	14	17	18	2	18	18	18	1	2	17	16	1	19	6	1	17	18	1	1	4	3	18	7	16	19	7
KP889Y	ST11	3	3	1	1	1	1	4	cgST18	4	1	2	2	8	1	8	10	6	7	8	6	2	1	4	103	8	8	8	293	8	1	1	8	7	5	9	7	1	7	8	1	1	2	1	8	8	7	8	7
KP953Y	ST11	3	3	1	1	1	1	4	cgST18	4	1	2	2	8	1	8	10	6	7	8	6	2	1	4	103	8	8	8	293	8	1	1	8	7	5	9	7	1	7	8	1	1	2	1	8	8	7	8	7
KP986G	ST11	3	3	1	1	1	1	4	cgST1/10/7	4	1	2	2	8	1	8	10	136	7	8	6	2	1	4	103	8	8	8	8	8	1	1	8	7	5	9	7	1	7	8	1	1	2	1	8	8	7	8	7
KP986Y	ST11	3	3	1	1	1	1	4	cgST1/10/7	4	1	2	2	8	1	8	10	136	7	8	6	2	1	4	103	8	8	8	8	8	1	1	8	7	5	9	7	1	7	8	1	1	2	1	8	8	7	8	7
KP987Y	ST11	3	3	1	1	1	1	4	cgST1/10/7	4	1	2	2	8	1	8	10	136	7	8	6	2	1	4	103	8	8	8	8	8	1	1	8	7	5	9	7	1	7	8	1	1	2	1	8	8	7	8	7
KP989G	ST11	3	3	1	1	1	1	4	cgST1/10/7	4	1	2	2	8	1	8	10	136	7	8	6	2	1	4	103	8	8	8	8	8	1	1	8	7	5	9	7	1	7	8	1	1	2	1	8	8	7	8	7
KP989Y	ST11	3	3	1	1	1	1	4	cgST1/10/7	4	1	2	2	8	1	8	10	136	7	8	6	2	1	4	103	8	8	8	8	8	1	1	8	7	5	9	7	1	7	8	1	1	2	1	8	8	7	8	7
KP99G	ST11	3	3	1	1	1	1	4	cgST1/10/7	4	1	2	2	8	1	8	10	136	7	8	6	2	1	4	103	8	8	8	8	8	1	1	8	7	5	9	7	1	7	8	1	1	2	1	8	8	7	8	7
KP99Y	ST11	3	3	1	1	1	1	4	cgST1/10/7	4	1	2	2	8	1	8	10	136	7	8	6	2	1	4	103	8	8	8	8	8	1	1	8	7	5	9	7	1	7	8	1	1	2	1	8	8	7	8	7
KP9G	ST11	3	3	1	1	1	1	4	cgST12	4	1	2	2	8	1	8	10	136	7	8	6	2	1	4	103	8	8	277	8	8	1	1	8	7	5	9	7	1	7	8	1	1	2	1	8	8	436	8	7
[truncated: 2,318 more columns]

## Sheet: S6 Surface Antigen Typing
Sample	wzi	K_type	O_type
KP100G	wzi64	K64	O2a
KP100Y	wzi64	K64	O2a
KP1015G	wzi64	K64	O2a
KP1016Y	wzi64	K64	O2a
KP1030G	wzi209	K47	unknown (OL101)
KP1030Y	wzi209	K47	unknown (OL101)
KP115G	wzi37	K22	O2a
KP119G	-	unknown (K47)	unknown (OL101)
KP119Y	-	unknown (K47)	unknown (OL101)
KP154G	wzi209	K47	unknown (OL101)
KP154Y	wzi209	K47	unknown (OL101)
KP18G.1	wzi64	K64	O2a
KP18Y.1	wzi64	K64	O2a
KP193G	wzi64	K64	O2a
KP197Y	wzi209	K47	unknown (OL101)
KP198G	wzi141	K25	O5
KP19G.1	wzi64	K64	O2a
KP19Y	wzi64	K64	O2a
KP201Y	wzi141	K25	O5
KP202Y	wzi64	K64	O2a
KP211G	-	unknown (K68)	O3b
KP21G	wzi19	K19	O1
KP21Y.1	wzi64	K64	O2a
KP223G	wzi64	K64	O2a
KP223Y	wzi64	K64	O2a
KP226G	wzi64	K64	O2a
KP229G	wzi209	K47	unknown (OL101)
KP230G	wzi209	K47	unknown (OL101)
KP230Y	wzi209	K47	unknown (OL101)
KP239Y	wzi209	K47	unknown (OL101)
KP23G	wzi64	K64	O2a
KP23Y	wzi64	K64	O2a
KP241G	wzi19	K19	O1
KP241Y	wzi19	K19	O1
KP261G	wzi115	K54	O1
KP27G	wzi209	K47	unknown (OL101)
KP27Y.1	wzi209	K47	unknown (OL101)
KP280G	wzi209	K47	unknown (OL101)
KP283G	wzi209	K47	unknown (OL101)
KP283Y	wzi209	unknown (K64)	O2a
KP315Y	wzi64	K64	O2a
KP320G	wzi209	K47	unknown (OL101)
KP320Y	wzi64	K64	O2a
KP322G	-	unknown (K47)	unknown (OL101)
KP325Y	wzi64	K64	O2a
KP326G	wzi209	K47	unknown (OL101)
KP326Y	wzi209	K47	unknown (OL101)
KP329G	wzi64	K64	O2a
KP329Y	wzi64	K64	O2a
KP330Y	wzi64	K64	O2a
KP357G	wzi64	K64	O2a
KP357Y	wzi64	K64	O2a
KP358G	wzi64	K64	O2a
KP358Y	wzi64	K64	O2a
KP369G	wzi64	K64	O2a
KP369Y	wzi64	K64	O2a
KP370G	wzi64	K64	O2a
KP372G	wzi64	K64	O2a
KP373G	wzi64	K64	O2a
KP374G	wzi64	K64	O2a
KP374Y	wzi64	K64	O2a
KP375Y	wzi64	K64	O2a
KP378Y	wzi64	K64	O2a
KP37Y	wzi209	K47	unknown (OL101)
KP382Y	wzi64	K64	O2a
KP390G	wzi64	K64	O2a
KP391Y	wzi64	K64	O2a
KP394G	wzi64	K64	O2a
KP394Y	-	unknown (K47)	unknown (OL101)
KP396Y	wzi64	K64	O2a
KP41G.1	wzi64	K64	O2a
KP41Y.1	wzi64	K64	O2a
KP431G	wzi141	K25	O5
KP431Y	-	unknown (K47)	unknown (OL101)
KP439G	wzi64	K64	O2a
KP439Y	wzi64	K64	O2a
KP440G	wzi64	K64	O2a
KP440Y	wzi64	K64	O2a
KP449Y	wzi64	K64	O2a
KP44G.1	-	K64	O2a
KP44G.2	-	K64	O2a
KP44Y	wzi64	K64	O2a
KP450G	wzi64	K64	O2a
KP450Y	wzi141	K25	O5
KP48G	wzi209	K47	unknown (OL101)
KP48Y	wzi209	K47	unknown (OL101)
KP49G.1	wzi64	K64	O2a
KP49Y	wzi64	K64	O2a
KP501G	wzi64	K64	O2a
KP50G	wzi64	K64	O2a
KP569G	-	unknown (K64)	O2a
KP569Y	-	unknown (K47)	unknown (OL101)
KP582G	wzi209	K47	unknown (OL101)
KP582Y	wzi209	K47	unknown (OL101)
KP586G	wzi64	K64	O2a
KP5G	wzi19	K19	O1
KP5Y	wzi19	K19	O1
KP606G	wzi141	K25	O5
KP606Y	wzi141	K25	O5
KP609Y	wzi64	K64	O2a
KP60G	wzi209	K47	unknown (OL101)
KP61G	wzi209	K47	unknown (OL101)
KP65G	wzi209	K47	unknown (OL101)
KP65Y	wzi209	K47	unknown (OL101)
KP664Y	wzi209	K47	unknown (OL101)
KP674G.1	-	unknown (K47)	unknown (OL101)
KP674Y	wzi141	K25	O5
KP677G	wzi141	K25	O5
KP677Y	wzi64	K64	O2a
KP678G	wzi141	K25	O5
KP683G	wzi141	K25	O5
KP683Y	wzi141	K25	O5
KP684G	wzi141	K25	O5
KP684Y	wzi141	K25	O5
KP686Y	wzi141	K25	O5
KP690G	wzi141	K25	O5
KP6G	wzi19	K19	O1
KP6Y	wzi19	K19	O1
KP710G	wzi64	K64	O2a
KP720Y.1	wzi64	K64	O2a
KP737Y	wzi64	K64	O2a
KP740G	wzi64	K64	O2a
KP743Y	wzi64	K64	O2a
KP745Y	wzi64	K64	O2a
KP747G	wzi64	K64	O2a
KP753Y	wzi209	K47	unknown (OL101)
KP801G.1	wzi64	K64	unknown (OL102)
KP808G	wzi64	K64	O2a
KP808Y	wzi64	K64	O2a
KP809G	wzi64	K64	O2a
KP80G	wzi64	K64	O2a
KP816G	wzi64	K64	O2a
KP816Y	-	unknown (K47)	unknown (OL101)
KP81G	wzi64	K64	O2a
KP81Y	wzi141	K25	O5
KP823Y	wzi64	K64	O2a
KP829G	wzi209	K47	unknown (OL101)
KP829Y	wzi209	K47	unknown (OL101)
KP82G	wzi141	K25	O5
KP82Y	wzi64	K64	O2a
KP830G	wzi209	K47	unknown (OL101)
KP830Y	wzi209	K47	unknown (OL101)
KP833G	wzi209	K47	unknown (OL101)
KP838Y	wzi209	K47	unknown (OL101)
KP839Y	wzi209	K47	unknown (OL101)
KP83G	wzi209	K47	unknown (OL101)
KP83Y	wzi64	K64	O2a
KP840G	wzi209	K47	unknown (OL101)
KP840Y	wzi209	K47	unknown (OL101)
KP847G	wzi19	K19	O1
KP847Y	wzi19	K19	O1
KP848G	wzi19	K19	O1
KP848Y	wzi19	K19	O1
KP84G	wzi141	K25	O5
KP84Y	wzi141	K25	O5
KP85G	wzi141	K25	O5
KP85Y	wzi209	K47	unknown (OL101)
KP863Y	wzi72	K2	O1
KP868G	wzi96	K38	O3b
KP879G	wzi206	K57	O3b
KP87G	wzi141	K25	O5
KP87Y	wzi141	K25	O5
KP884G	wzi19	K19	O1
KP885Y	wzi64	K64	O2a
KP888G	wzi64	K64	O2a
KP888Y	wzi64	K64	O2a
KP889Y	wzi209	K47	unknown (OL101)
KP88G	wzi209	K47	unknown (OL101)
KP88Y	wzi209	K47	unknown (OL101)
KP890Y	wzi64	K64	O2a
KP891G	wzi64	K64	O2a
KP892Y	wzi64	K64	O2a
KP897G	wzi64	K64	O2a
KP89G	wzi141	K25	O5
KP89Y	wzi141	K25	O5
KP903G	wzi64	K64	O2a
KP904G	wzi19	K19	O1
KP904Y	wzi19	K19	O1
KP924G	wzi19	K19	O1
KP927G	wzi19	K19	O1
KP953Y	wzi209	K47	unknown (OL101)
KP986G	wzi64	K64	O2a
KP986Y	wzi64	K64	O2a
KP987Y	wzi64	K64	O2a
KP989G	wzi64	K64	O2a
KP989Y	wzi64	K64	O2a
KP99G	wzi64	K64	O2a
KP99Y	wzi64	K64	O2a
KP9G	wzi64	K64	O2a

## Sheet: S7 WGA and VariantsCalling
Throat_Sample	ST	cgST	TotalBases_Y	AlignedBases_Y	AlignedBasesPerc_Y	AvgIdn_Y	Same_ST	Same_cgST	Total_variants_distance	SNV_distance	Rectal_Sample	ST	cgST	TotalBases_G	AlignedBases_G	AlignedBasesPerc_G	AvgIdn_G
KP100Y	ST11	cgST1/10/7	5989798	5988831	0.999839	100	Yes	Yes	10	2	KP100G	ST11	cgST1/10/7	5990253	5989946	0.999949	100
KP1030Y	ST11	cgST14/2	5644487	5634492	0.998229	100	Yes	Yes	13	10	KP1030G	ST11	cgST14/2	5636272	5636118	0.999973	100
KP119Y	ST11	cgST3	5525187	5478119	0.991481	99.99	Yes	Yes	300	245	KP119G	ST11	cgST3	5483859	5478374	0.999	99.99
KP154Y	ST11	cgST4	5787288	5786744	0.999906	100	Yes	Yes	2	5	KP154G	ST11	cgST4	5786880	5786677	0.999965	100
KP18Y.1	ST11	cgST1/10/7	6139325	5932241	0.966269	100	Yes	Yes	1	2	KP18G.1	ST11	cgST1/10/7	5960158	5937888	0.996264	100
KP19Y	ST11	cgST5	6029750	6018865	0.998195	100	Yes	Yes	25	12	KP19G.1	ST11	cgST5	6067608	6020310	0.992205	100
KP21Y.1	ST11	cgST1/10/7	5603987	4997859	0.89184	99.23	No	No	23072	20631	KP21G	ST2237	cgST15/9	5959782	4997490	0.838536	99.23
KP223Y	ST11	cgST5	5990133	5988807	0.999779	100	Yes	Yes	78	46	KP223G	ST11	cgST5	5989755	5989367	0.999935	100
KP23Y	ST11	cgST8	5856538	5705106	0.974143	99.99	Yes	Yes	1269	1050	KP23G	ST11	cgST8	5732411	5712791	0.996577	99.99
KP230Y	ST11	cgST3	5442940	5440729	0.999594	99.99	Yes	Yes	3	3	KP230G	ST11	cgST3	5442690	5441526	0.999786	99.99
KP241Y	ST2237	cgST15/9	5789466	5786017	0.999404	99.99	Yes	Yes	8	12	KP241G	ST2237	cgST15/9	5788016	5787418	0.999897	99.99
KP27Y.1	ST11	cgST14/2	5569658	5568972	0.999877	100	Yes	Yes	1	1	KP27G	ST11	cgST14/2	5610850	5569323	0.992599	100
KP283Y	ST11	cgST14/2	5732785	5732049	0.999872	100	Yes	Yes	309	250	KP283G	ST11	cgST14/2	6213799	5794761	0.932563	100
KP320Y	ST11	cgST1/10/7	5664369	5384673	0.950622	99.92	Yes	No	403	293	KP320G	ST11	cgST14/2	5833214	5400178	0.925764	99.92
KP326Y	ST11	cgST14/2	5661228	5660675	0.999902	100	Yes	Yes	25	15	KP326G	ST11	cgST14/2	5663916	5662520	0.999754	100
KP329Y	ST11	cgST12	5831108	5523790	0.947297	99.96	Yes	No	28	63	KP329G	ST11	cgST1/10/7	5640627	5525274	0.97955	99.96
KP357Y	ST11	cgST8	5686090	5682069	0.999293	100	Yes	Yes	10	28	KP357G	ST11	cgST8	5700093	5685067	0.997364	100
KP358Y	ST11	cgST1/10/7	5808043	5806991	0.999819	100	Yes	Yes	3	2	KP358G	ST11	cgST1/10/7	5807948	5807736	0.999963	100
KP369Y	ST11	cgST1/10/7	5953135	5952793	0.999943	100	Yes	Yes	4	3	KP369G	ST11	cgST1/10/7	5955819	5952927	0.999514	100
KP374Y	ST11	cgST1/10/7	5955288	5954839	0.999925	100	Yes	Yes	26	16	KP374G	ST11	cgST1/10/7	5955075	5954830	0.999959	100
KP394Y	ST11	cgST3	5833923	5317396	0.911461	99.93	Yes	No	645	512	KP394G	ST11	cgST1/10/7	5480355	5319831	0.970709	99.93
KP41Y.1	ST11	cgST1/10/7	5960175	5959307	0.999854	100	Yes	Yes	53	31	KP41G.1	ST11	cgST1/10/7	5959410	5959081	0.999945	100
KP431Y	ST11	cgST3	5627840	5385992	0.957026	99.96	Yes	No	385	279	KP431G	ST11	singleton4	5524204	5406597	0.978711	99.96
KP439Y	ST11	cgST1/10/7	5824690	5783066	0.992854	99.97	Yes	Yes	107	94	KP439G	ST11	cgST1/10/7	5839667	5788695	0.991271	99.97
KP44Y	ST11	cgST1/10/7	5813470	5698232	0.980177	99.98	Yes	Yes	1448	1196	KP44G.1	ST11	cgST1/10/7	5960306	5707451	0.957577	99.98
KP44Y	ST11	cgST1/10/7	5774749	5699383	0.986949	99.98	Yes	Yes	1443	1187	KP44G.2	ST11	cgST1/10/7	5960306	5707752	0.957627	99.98
KP440Y	ST11	cgST1/10/7	5831053	5788172	0.992646	99.97	Yes	Yes	104	104	KP440G	ST11	cgST1/10/7	5837333	5787557	0.991473	99.97
KP450Y	ST11	cgST6	5831348	5443302	0.933455	99.92	Yes	No	414	296	KP450G	ST11	cgST1/10/7	5651921	5438914	0.962312	99.92
KP48Y	ST11	cgST14/2	5794181	5793436	0.999871	99.99	Yes	Yes	87	58	KP48G	ST11	cgST14/2	5800623	5795766	0.999163	99.99
KP49Y	ST11	cgST1/10/7	5960738	5959276	0.999755	100	Yes	Yes	65	35	KP49G.1	ST11	cgST1/10/7	5958714	5958476	0.99996	100
KP5Y	ST2237	cgST15/9	5468046	5466411	0.999701	100	Yes	Yes	18	10	KP5G	ST2237	cgST15/9	5466493	5466490	0.999999	100
KP569Y	ST11	cgST3	5659951	5332373	0.942124	99.95	Yes	No	544	446	KP569G	ST11	cgST1/10/7	5479464	5332637	0.973204	99.95
KP582Y	ST11	cgST14/2	5635585	5634820	0.999864	100	Yes	Yes	22	6	KP582G	ST11	cgST14/2	5639358	5636556	0.999503	100
KP6Y	ST2237	cgST15/9	5603239	5601904	0.999762	100	Yes	Yes	32	14	KP6G	ST2237	cgST15/9	5607671	5606014	0.999705	100
KP606Y	ST11	cgST16	6018509	6016094	0.999599	100	Yes	Yes	22	11	KP606G	ST11	cgST16	6016548	6016081	0.999922	100
KP65Y	ST11	cgST14/2	5611795	5611649	0.999974	100	Yes	Yes	5	5	KP65G	ST11	cgST14/2	5612719	5612665	0.99999	100
KP674Y	ST11	cgST16	5483281	5342872	0.974393	99.94	Yes	No	375	327	KP674G.1	ST11	cgST3	5940949	5362566	0.902645	99.94
KP677Y	ST11	cgST1/10/7	5947134	5536917	0.931023	99.88	Yes	No	328	235	KP677G	ST11	cgST16	5832442	5547669	0.951174	99.88
KP683Y	ST11	cgST16	5971084	5969245	0.999692	100	Yes	Yes	80	51	KP683G	ST11	cgST16	6013890	5987255	0.995571	100
KP684Y	ST11	cgST16	6014922	5974687	0.993311	99.99	Yes	Yes	137	107	KP684G	ST11	cgST16	5972025	5971758	0.999955	99.99
KP808Y	ST11	cgST1/10/7	5830003	5827407	0.999555	100	Yes	Yes	4	5	KP808G	ST11	cgST1/10/7	5828599	5827972	0.999892	100
KP81Y	ST11	cgST16	5916018	5484578	0.927073	99.89	Yes	No	1672	1326	KP81G	ST11	cgST1/10/7	5983874	5526879	0.923629	99.89
KP816Y	ST11	cgST3	5918987	5270732	0.890479	99.91	Yes	No	2017	1626	KP816G	ST11	cgST1/10/7	5481163	5274469	0.96229	99.91
KP82Y	ST11	cgST12	5694967	5258286	0.923322	99.9	Yes	No	257	161	KP82G	ST11	cgST6	5688246	5283201	0.928793	99.9
KP829Y	ST11	cgST14/2	5603740	5602703	0.999815	100	Yes	Yes	2	1	KP829G	ST11	cgST14/2	5604947	5604709	0.999958	100
KP83Y	ST11	cgST1/10/7	5865863	5495359	0.936837	99.88	Yes	No	1175	951	KP83G	ST11	cgST14/2	6002155	5509008	0.917838	99.88
KP830Y	ST11	cgST14/2	5594927	5594513	0.999926	100	Yes	Yes	3	7	KP830G	ST11	cgST14/2	5603790	5594862	0.998407	100
KP84Y	ST11	cgST6	5615550	5567936	0.991521	99.99	Yes	Yes	693	418	KP84G	ST11	cgST6	5601718	5580888	0.996281	99.99
KP840Y	ST11	cgST14/2	5604219	5603373	0.999849	100	Yes	Yes	7	5	KP840G	ST11	cgST14/2	5602811	5602539	0.999951	100
KP847Y	ST15	cgST17	5719043	5718648	0.999931	100	Yes	Yes	82	46	KP847G	ST15	cgST17	5721605	5721522	0.999985	100
KP848Y	ST15	cgST17	5722389	5720496	0.999669	100	Yes	Yes	22	10	KP848G	ST15	cgST17	5719588	5719557	0.999995	100
KP85Y	ST11	cgST14/2	5693219	5243599	0.921025	99.94	Yes	No	592	478	KP85G	ST11	cgST6	5642031	5252483	0.930956	99.94
KP87Y	ST11	cgST6	5698701	5695998	0.999526	100	Yes	Yes	20	16	KP87G	ST11	cgST6	5694968	5694349	0.999891	100
KP88Y	ST11	cgST14/2	5688313	5687084	0.999784	100	Yes	Yes	7	5	KP88G	ST11	cgST14/2	5686243	5685913	0.999942	100
KP888Y	ST11	singleton8	5828825	5653840	0.969979	99.96	Yes	No	296	255	KP888G	ST11	cgST1/10/7	5749030	5655824	0.983788	99.96
KP89Y	ST11	cgST6	5698465	5695619	0.999501	100	Yes	Yes	18	13	KP89G	ST11	cgST6	5697209	5697145	0.999989	100
KP904Y	ST2237	cgST15/9	5601643	5601109	0.999905	99.99	Yes	Yes	77	37	KP904G	ST2237	cgST15/9	5603816	5602611	0.999785	99.99
KP986Y	ST11	cgST1/10/7	5840839	5837134	0.999366	100	Yes	Yes	7	0	KP986G	ST11	cgST1/10/7	5838267	5838138	0.999978	100
KP989Y	ST11	cgST1/10/7	5852002	5667736	0.968512	99.97	Yes	Yes	48	46	KP989G	ST11	cgST1/10/7	5829464	5672943	0.97315	99.97
KP99Y	ST11	cgST1/10/7	5798925	5798252	0.999884	100	Yes	Yes	4	1	KP99G	ST11	cgST1/10/7	5800687	5800385	0.999948	100

## Sheet: S8 Same-patient Isolates
Sample	Sample Origin	ST	cgST	Patient	Paired
KP100G	Ostomy	ST11	cgST1/10/7	KP100	TRUE
KP100Y	Throat Swabs	ST11	cgST1/10/7	KP100	TRUE
KP1015G	Rectal Swabs	ST11	cgST1/10/7	KP1015	FALSE
KP1016Y	Throat Swabs	ST11	cgST1/10/7	KP1016	FALSE
KP1030G	Rectal Swabs	ST11	cgST14/2	KP1030	TRUE
KP1030Y	Throat Swabs	ST11	cgST14/2	KP1030	TRUE
KP115G	Rectal Swabs	ST11	singleton1	KP115	FALSE
KP119G	Rectal Swabs	ST11	cgST3	KP119	TRUE
KP119Y	Respiratory Tract	ST11	cgST3	KP119	TRUE
KP154G	Rectal Swabs	ST11	cgST4	KP154	TRUE
KP154Y	Throat Swabs	ST11	cgST4	KP154	TRUE
KP18G.1	Rectal Swabs	ST11	cgST1/10/7	KP18	TRUE
KP18Y.1	Throat Swabs	ST11	cgST1/10/7	KP18	TRUE
KP193G	Rectal Swabs	ST11	cgST1/10/7	KP193	FALSE
KP197Y	Respiratory Tract	ST11	cgST14/2	KP197	FALSE
KP198G	Rectal Swabs	ST11	cgST6	KP198	FALSE
KP19G.1	Rectal Swabs	ST11	cgST5	KP19	TRUE
KP19Y	Throat Swabs	ST11	cgST5	KP19	TRUE
KP201Y	Throat Swabs	ST11	cgST6	KP201	FALSE
KP202Y	Throat Swabs	ST11	cgST1/10/7	KP202	FALSE
KP211G	Rectal Swabs	ST1770	singleton2	KP211	FALSE
KP21G	Rectal Swabs	ST2237	cgST15/9	KP21	TRUE
KP21Y.1	Throat Swabs	ST11	cgST1/10/7	KP21	TRUE
KP223G	Rectal Swabs	ST11	cgST5	KP223	TRUE
KP223Y	Respiratory Tract	ST11	cgST5	KP223	TRUE
KP226G	Rectal Swabs	ST11	cgST1/10/7	KP226	FALSE
KP229G	Rectal Swabs	ST11	cgST3	KP229	FALSE
KP230G	Rectal Swabs	ST11	cgST3	KP230	TRUE
KP230Y	Throat Swabs	ST11	cgST3	KP230	TRUE
KP239Y	Throat Swabs	ST11	cgST3	KP239	FALSE
KP23G	Rectal Swabs	ST11	cgST8	KP23	TRUE
KP23Y	Throat Swabs	ST11	cgST8	KP23	TRUE
KP241G	Rectal Swabs	ST2237	cgST15/9	KP241	TRUE
KP241Y	Throat Swabs	ST2237	cgST15/9	KP241	TRUE
KP261G	Rectal Swabs	ST29	singleton3	KP261	FALSE
KP27G	Rectal Swabs	ST11	cgST14/2	KP27	TRUE
KP27Y.1	Throat Swabs	ST11	cgST14/2	KP27	TRUE
KP280G	Rectal Swabs	ST11	cgST14/2	KP280	FALSE
KP283G	Rectal Swabs	ST11	cgST14/2	KP283	TRUE
KP283Y	Respiratory Tract	ST11	cgST14/2	KP283	TRUE
KP315Y	Respiratory Tract	ST11	cgST1/10/7	KP315	FALSE
KP320G	Rectal Swabs	ST11	cgST14/2	KP320	TRUE
KP320Y	Throat Swabs	ST11	cgST1/10/7	KP320	TRUE
KP322G	Rectal Swabs	ST11	cgST11	KP322	FALSE
KP325Y	Respiratory Tract	ST11	cgST1/10/7	KP325	FALSE
KP326G	Rectal Swabs	ST11	cgST14/2	KP326	TRUE
KP326Y	Throat Swabs	ST11	cgST14/2	KP326	TRUE
KP329G	Rectal Swabs	ST11	cgST1/10/7	KP329	TRUE
KP329Y	Respiratory Tract	ST11	cgST12	KP329	TRUE
KP330Y	Rectal Swabs	ST11	cgST12	KP330	FALSE
KP357G	Rectal Swabs	ST11	cgST8	KP357	TRUE
KP357Y	Throat Swabs	ST11	cgST8	KP357	TRUE
KP358G	Rectal Swabs	ST11	cgST1/10/7	KP358	TRUE
KP358Y	Throat Swabs	ST11	cgST1/10/7	KP358	TRUE
KP369G	Rectal Swabs	ST11	cgST1/10/7	KP369	TRUE
KP369Y	Respiratory Tract	ST11	cgST1/10/7	KP369	TRUE
KP370G	Rectal Swabs	ST11	cgST1/10/7	KP370	FALSE
KP372G	Rectal Swabs	ST11	cgST1/10/7	KP372	FALSE
KP373G	Rectal Swabs	ST11	cgST1/10/7	KP373	FALSE
KP374G	Rectal Swabs	ST11	cgST1/10/7	KP374	TRUE
KP374Y	Respiratory Tract	ST11	cgST1/10/7	KP374	TRUE
KP375Y	Respiratory Tract	ST11	cgST1/10/7	KP375	FALSE
KP378Y	Respiratory Tract	ST11	cgST1/10/7	KP378	FALSE
KP37Y	Throat Swabs	ST11	cgST14/2	KP37	FALSE
KP382Y	Throat Swabs	ST11	cgST1/10/7	KP382	FALSE
KP390G	Rectal Swabs	ST11	cgST1/10/7	KP390	FALSE
KP391Y	Rectal Swabs	ST11	cgST1/10/7	KP391	FALSE
KP394G	Rectal Swabs	ST11	cgST1/10/7	KP394	TRUE
KP394Y	Respiratory Tract	ST11	cgST3	KP394	TRUE
KP396Y	Respiratory Tract	ST11	cgST1/10/7	KP396	FALSE
KP41G.1	Rectal Swabs	ST11	cgST1/10/7	KP41	TRUE
KP41Y.1	Throat Swabs	ST11	cgST1/10/7	KP41	TRUE
KP431G	Rectal Swabs	ST11	singleton4	KP431	TRUE
KP431Y	Nasopharynx	ST11	cgST3	KP431	TRUE
KP439G	Rectal Swabs	ST11	cgST1/10/7	KP439	TRUE
KP439Y	Nasopharynx	ST11	cgST1/10/7	KP439	TRUE
KP440G	Rectal Swabs	ST11	cgST1/10/7	KP440	TRUE
KP440Y	Nasopharynx	ST11	cgST1/10/7	KP440	TRUE
KP449Y	Throat Swabs	ST11	cgST1/10/7	KP449	FALSE
KP44G.1	Rectal Swabs	ST11	cgST1/10/7	KP44	TRUE
KP44G.2	Rectal Swabs	ST11	cgST1/10/7	KP44	TRUE
KP44Y	Throat Swabs	ST11	cgST1/10/7	KP44	TRUE
KP450G	Rectal Swabs	ST11	cgST1/10/7	KP450	TRUE
KP450Y	Throat Swabs	ST11	cgST6	KP450	TRUE
KP48G	Rectal Swabs	ST11	cgST14/2	KP48	TRUE
KP48Y	Throat Swabs	ST11	cgST14/2	KP48	TRUE
KP49G.1	Rectal Swabs	ST11	cgST1/10/7	KP49	TRUE
KP49Y	Throat Swabs	ST11	cgST1/10/7	KP49	TRUE
KP501G	Rectal Swabs	ST11	cgST1/10/7	KP501	FALSE
KP50G	Rectal Swabs	ST11	cgST1/10/7	KP50	FALSE
KP569G	Rectal Swabs	ST11	cgST1/10/7	KP569	TRUE
KP569Y	Throat Swabs	ST11	cgST3	KP569	TRUE
KP582G	Rectal Swabs	ST11	cgST14/2	KP582	TRUE
KP582Y	Respiratory Tract	ST11	cgST14/2	KP582	TRUE
KP586G	Rectal Swabs	ST11	cgST1/10/7	KP586	FALSE
KP5G	Rectal Swabs	ST2237	cgST15/9	KP5	TRUE
KP5Y	Nasopharynx	ST2237	cgST15/9	KP5	TRUE
KP606G	Rectal Swabs	ST11	cgST16	KP606	TRUE
KP606Y	Respiratory Tract	ST11	cgST16	KP606	TRUE
KP609Y	Respiratory Tract	ST11	cgST1/10/7	KP609	FALSE
KP60G	Rectal Swabs	ST11	cgST14/2	KP60	FALSE
KP61G	Rectal Swabs	ST11	cgST14/2	KP61	FALSE
KP65G	Rectal Swabs	ST11	cgST14/2	KP65	TRUE
KP65Y	Rectal Swabs	ST11	cgST14/2	KP65	TRUE
KP664Y	Throat Swabs	ST11	cgST14/2	KP664	FALSE
KP674G.1	Rectal Swabs	ST11	cgST3	KP674	TRUE
KP674Y	Sputum	ST11	cgST16	KP674	TRUE
KP677G	Rectal Swabs	ST11	cgST16	KP677	TRUE
KP677Y	Sputum	ST11	cgST1/10/7	KP677	TRUE
KP678G	Rectal Swabs	ST11	cgST16	KP678	FALSE
KP683G	Rectal Swabs	ST11	cgST16	KP683	TRUE
KP683Y	Sputum	ST11	cgST16	KP683	TRUE
KP684G	Rectal Swabs	ST11	cgST16	KP684	TRUE
KP684Y	Sputum	ST11	cgST16	KP684	TRUE
KP686Y	Throat Swabs	ST11	cgST16	KP686	FALSE
KP690G	Rectal Swabs	ST11	cgST16	KP690	FALSE
KP6G	Rectal Swabs	ST2237	cgST15/9	KP6	TRUE
KP6Y	Respiratory Tract	ST2237	cgST15/9	KP6	TRUE
KP710G	Rectal Swabs	ST11	cgST1/10/7	KP710	FALSE
KP720Y.1	Throat Swabs	ST11	cgST1/10/7	KP720	FALSE
KP737Y	Respiratory Tract	ST11	cgST1/10/7	KP737	FALSE
KP740G	Rectal Swabs	ST11	cgST1/10/7	KP740	FALSE
KP743Y	Throat Swabs	ST11	cgST5	KP743	FALSE
KP745Y	Throat Swabs	ST11	cgST5	KP745	FALSE
KP747G	Rectal Swabs	ST11	cgST1/10/7	KP747	FALSE
KP753Y	Respiratory Tract	ST11	cgST14/2	KP753	FALSE
KP801G.1	Rectal Swabs	ST11	cgST1/10/7	KP801	FALSE
KP808G	Rectal Swabs	ST11	cgST1/10/7	KP808	TRUE
KP808Y	Respiratory Tract	ST11	cgST1/10/7	KP808	TRUE
KP809G	Rectal Swabs	ST11	cgST1/10/7	KP809	FALSE
KP80G	Rectal Swabs	ST11	cgST12	KP80	FALSE
KP816G	Rectal Swabs	ST11	cgST1/10/7	KP816	TRUE
KP816Y	Throat Swabs	ST11	cgST3	KP816	TRUE
KP81G	Rectal Swabs	ST11	cgST1/10/7	KP81	TRUE
KP81Y	Nasopharynx	ST11	cgST16	KP81	TRUE
KP823Y	Respiratory Tract	ST11	cgST1/10/7	KP823	FALSE
KP829G	Rectal Swabs	ST11	cgST14/2	KP829	TRUE
KP829Y	Throat Swabs	ST11	cgST14/2	KP829	TRUE
KP82G	Rectal Swabs	ST11	cgST6	KP82	TRUE
KP82Y	Respiratory Tract	ST11	cgST12	KP82	TRUE
KP830G	Rectal Swabs	ST11	cgST14/2	KP830	TRUE
KP830Y	Throat Swabs	ST11	cgST14/2	KP830	TRUE
KP833G	Rectal Swabs	ST11	cgST14/2	KP833	FALSE
KP838Y	Throat Swabs	ST11	cgST14/2	KP838	FALSE
KP839Y	Throat Swabs	ST11	cgST14/2	KP839	FALSE
KP83G	Rectal Swabs	ST11	cgST14/2	KP83	TRUE
KP83Y	Nasopharynx	ST11	cgST1/10/7	KP83	TRUE
KP840G	Rectal Swabs	ST11	cgST14/2	KP840	TRUE
KP840Y	Throat Swabs	ST11	cgST14/2	KP840	TRUE
KP847G	Rectal Swabs	ST15	cgST17	KP847	TRUE
KP847Y	Respiratory Tract	ST15	cgST17	KP847	TRUE
KP848G	Rectal Swabs	ST15	cgST17	KP848	TRUE
KP848Y	Respiratory Tract	ST15	cgST17	KP848	TRUE
KP84G	Rectal Swabs	ST11	cgST6	KP84	TRUE
KP84Y	Throat Swabs	ST11	cgST6	KP84	TRUE
KP85G	Rectal Swabs	ST11	cgST6	KP85	TRUE
KP85Y	Nasopharynx	ST11	cgST14/2	KP85	TRUE
KP863Y	Respiratory Tract	ST65	singleton5	KP863	FALSE
KP868G	Rectal Swabs	ST37	singleton6	KP868	FALSE
KP879G	Rectal Swabs	ST412	singleton7	KP879	FALSE
KP87G	Rectal Swabs	ST11	cgST6	KP87	TRUE
KP87Y	Respiratory Tract	ST11	cgST6	KP87	TRUE
KP884G	Rectal Swabs	ST2237	cgST15/9	KP884	FALSE
KP885Y	Nasopharynx	ST11	cgST1/10/7	KP885	FALSE
KP888G	Rectal Swabs	ST11	cgST1/10/7	KP888	TRUE
KP888Y	Throat Swabs	ST11	singleton8	KP888	TRUE
KP889Y	Throat Swabs	ST11	cgST18	KP889	FALSE
KP88G	Rectal Swabs	ST11	cgST14/2	KP88	TRUE
KP88Y	Respiratory Tract	ST11	cgST14/2	KP88	TRUE
KP890Y	Throat Swabs	ST11	cgST1/10/7	KP890	FALSE
KP891G	Rectal Swabs	ST11	cgST1/10/7	KP891	FALSE
KP892Y	Nasopharynx	ST11	cgST1/10/7	KP892	FALSE
KP897G	Rectal Swabs	ST11	cgST1/10/7	KP897	FALSE
KP89G	Rectal Swabs	ST11	cgST6	KP89	TRUE
KP89Y	Respiratory Tract	ST11	cgST6	KP89	TRUE
KP903G	Rectal Swabs	ST11	cgST1/10/7	KP903	FALSE
KP904G	Rectal Swabs	ST2237	cgST15/9	KP904	TRUE
KP904Y	Throat Swabs	ST2237	cgST15/9	KP904	TRUE
KP924G	Rectal Swabs	ST2237	cgST15/9	KP924	FALSE
KP927G	Rectal Swabs	ST15	cgST17	KP927	FALSE
KP953Y	Throat Swabs	ST11	cgST18	KP953	FALSE
KP986G	Rectal Swabs	ST11	cgST1/10/7	KP986	TRUE
KP986Y	Throat Swabs	ST11	cgST1/10/7	KP986	TRUE
KP987Y	Throat Swabs	ST11	cgST1/10/7	KP987	FALSE
KP989G	Rectal Swabs	ST11	cgST1/10/7	KP989	TRUE
KP989Y	Throat Swabs	ST11	cgST1/10/7	KP989	TRUE
KP99G	Rectal Swabs	ST11	cgST1/10/7	KP99	TRUE
KP99Y	Throat Swabs	ST11	cgST1/10/7	KP99	TRUE
KP9G	Rectal Swabs	ST11	cgST12	KP9	FALSE

## Sheet: S9 Minimum Inhibitory Conc.
Sample	Amikacin (S≤16 I=32 R≥64)	Colistin (S≤2 R≥4)	Fosfomycin (S≤64 I=128 R≥256)	Imipenem (S≤1 I=2 R≥4)	Levofloxacin (S≤0.5 I=1 R≥2)	Meropenem (S≤1 I=2 R≥4)	Minocycline (S≤4 I=8 R≥16)	Tigecycline (S≤2 I=4 R≥8)	SXT (S≤2/38 R≥4/76)	CZA (S≤8/4 R≥16/4)
KP100G	>32	<=1	>128	>8	>4	>32	8	4	>2/38	8/4
KP100Y	>32	<=1	>128	>8	>4	>32	8	4	>2/38	4/4
KP1015G	>32	<=1	32	>8	>4	>32	8	2	<=0.5/9.5	4/4
KP1016Y	<=4	<=1	32	>8	>4	>32	16	4	<=0.5/9.5	2/4
KP1030G	>32	<=1	32	>8	>4	>32	4	2	<=0.5/9.5	>8/4
KP1030Y	>32	<=1	32	>8	>4	>32	8	2	<=0.5/9.5	>8/4
KP115G	>32	<=1	>128	>8	>4	>32	4	<=1	<=0.5/9.5	8/4
KP119G	>32	<=1	>128	>8	>4	>32	2	<=1	<=0.5/9.5	4/4
KP119Y	>32	<=1	>128	>8	>4	>32	8	<=1	<=0.5/9.5	4/4
KP154G	<=4	<=1	>128	>8	>4	>32	4	<=1	>2/38	4/4
KP154Y	<=4	<=1	>128	>8	>4	>32	4	2	>2/38	4/4
KP18G.1	>32	<=1	64	>8	>4	>32	>16	>4	2/38	2/4
KP18Y.1	>32	<=1	128	>8	>4	>32	8	4	<=0.5/9.5	4/4
KP193G	<=4	<=1	64	>8	>4	>32	>16	>4	<=0.5/9.5	8/4
KP197Y	>32	<=1	>128	>8	>4	>32	4	2	<=0.5/9.5	2/4
KP198G	>32	<=1	>128	>8	>4	>32	>16	2	>2/38	4/4
KP19G.1	>32	<=1	64	>8	>4	>32	8	2	>2/38	4/4
KP19Y	>32	<=1	64	>8	>4	>32	8	2	>2/38	4/4
KP201Y	>32	<=1	64	>8	>4	>32	>16	2	>2/38	4/4
KP202Y	>32	<=1	>128	>8	>4	>32	8	2	>2/38	8/4
KP211G	>32	<=1	>128	>8	>4	>32	8	2	>2/38	4/4
KP21G	>32	<=1	>128	>8	>4	32	16	4	<=0.5/9.5	2/4
KP21Y.1	>32	<=1	64	>8	>4	>32	8	2	<=0.5/9.5	4/4
KP223G	>32	<=1	64	>8	>4	>32	8	2	>2/38	8/4
KP223Y	>32	<=1	64	>8	>4	>32	8	4	>2/38	8/4
KP226G	32	<=1	<=16	>8	>4	>32	>16	>4	>2/38	2/4
KP229G	>32	<=1	64	>8	>4	>32	2	2	<=0.5/9.5	2/4
KP230G	>32	<=1	32	>8	>4	>32	2	<=1	<=0.5/9.5	4/4
KP230Y	>32	<=1	64	>8	>4	>32	2	2	<=0.5/9.5	4/4
KP239Y	>32	<=1	64	>8	>4	>32	2	2	<=0.5/9.5	4/4
KP23G	<=4	<=1	>128	>8	>4	>32	16	4	>2/38	4/4
KP23Y	>32	<=1	>128	>8	>4	>32	16	4	<=0.5/9.5	4/4
KP241G	>32	<=1	<=16	>8	>4	32	16	4	<=0.5/9.5	2/4
KP241Y	>32	<=1	64	>8	>4	>32	<=1	<=1	<=0.5/9.5	4/4
KP261G	<=4	<=1	128	2	2	8	16	4	>2/38	2/4
KP27G	>32	<=1	>128	>8	>4	>32	2	2	<=0.5/9.5	2/4
KP27Y.1	>32	<=1	>128	>8	>4	>32	2	2	<=0.5/9.5	4/4
KP280G	>32	<=1	>128	>8	>4	>32	8	2	>2/38	4/4
KP283G	>32	<=1	>128	>8	>4	>32	8	2	>2/38	4/4
KP283Y	>32	<=1	>128	>8	>4	>32	8	2	>2/38	8/4
KP315Y	>32	<=1	>128	>8	>4	>32	2	<=1	<=0.5/9.5	4/4
KP320G	>32	<=1	>128	>8	>4	>32	2	2	<=0.5/9.5	4/4
KP320Y	>32	<=1	>128	>8	>4	>32	2	<=1	<=0.5/9.5	4/4
KP322G	>32	<=1	128	>8	>4	>32	16	4	<=0.5/9.5	4/4
KP325Y	>32	<=1	>128	>8	>4	>32	2	2	<=0.5/9.5	4/4
KP326G	8	<=1	128	>8	>4	>32	16	>4	<=0.5/9.5	8/4
KP326Y	<=4	<=1	32	>8	>4	>32	8	2	<=0.5/9.5	4/4
KP329G	>32	<=1	64	>8	>4	>32	4	2	<=0.5/9.5	4/4
KP329Y	>32	<=1	64	>8	>4	>32	2	<=1	<=0.5/9.5	4/4
KP330Y	<=4	<=1	64	>8	>4	>32	8	2	<=0.5/9.5	4/4
KP357G	>32	<=1	>128	>8	>4	>32	16	4	>2/38	2/4
KP357Y	>32	<=1	>128	>8	>4	>32	16	4	>2/38	4/4
KP358G	>32	<=1	>128	>8	>4	>32	8	2	<=0.5/9.5	4/4
KP358Y	>32	<=1	>128	>8	>4	>32	16	2	<=0.5/9.5	8/4
KP369G	>32	<=1	>128	>8	>4	>32	8	2	>2/38	4/4
KP369Y	>32	<=1	>128	>8	>4	>32	8	2	>2/38	4/4
KP370G	>32	<=1	>128	>8	>4	>32	8	4	<=0.5/9.5	2/4
KP372G	>32	<=1	128	>8	>4	>32	>16	4	>2/38	8/4
KP373G	>32	<=1	>128	>8	>4	>32	16	4	>2/38	4/4
KP374G	>32	<=1	>128	>8	>4	>32	8	2	>2/38	4/4
KP374Y	>32	<=1	>128	>8	>4	>32	8	2	>2/38	2/4
KP375Y	>32	<=1	>128	>8	>4	>32	8	2	>2/38	2/4
KP378Y	>32	<=1	>128	>8	>4	>32	8	2	>2/38	4/4
KP37Y	>32	<=1	>128	>8	>4	>32	4	2	<=0.5/9.5	4/4
KP382Y	>32	<=1	64	>8	>4	>32	>16	2	>2/38	2/4
KP390G	>32	<=1	>128	>8	>4	>32	8	4	>2/38	4/4
KP391Y	>32	<=1	>128	>8	>4	>32	8	2	>2/38	4/4
KP394G	>32	<=1	>128	>8	>4	>32	>16	4	>2/38	4/4
KP394Y	>32	<=1	>128	>8	>4	>32	8	2	>2/38	2/4
KP396Y	>32	<=1	>128	>8	>4	>32	8	2	>2/38	4/4
KP41G.1	>32	<=1	64	>8	>4	>32	8	4	<=0.5/9.5	4/4
KP41Y.1	>32	<=1	>128	>8	>4	>32	8	4	<=0.5/9.5	4/4
KP431G	<=4	<=1	128	>8	>4	>32	4	2	<=0.5/9.5	4/4
KP431Y	>32	<=1	>128	>8	>4	>32	8	2	<=0.5/9.5	4/4
KP439G	>32	<=1	>128	>8	>4	>32	8	2	>2/38	8/4
KP439Y	>32	<=1	>128	>8	>4	>32	8	2	>2/38	8/4
KP440G	>32	<=1	>128	>8	>4	>32	8	2	>2/38	>8/4
KP440Y	>32	<=1	>128	>8	>4	>32	8	2	>2/38	4/4
KP449Y	>32	<=1	64	>8	>4	>32	>16	>4	>2/38	4/4
KP44G.1	>32	<=1	64	>8	>4	>32	>16	4	>2/38	1/4
KP44G.2	>32	<=1	64	>8	>4	>32	>16	4	>2/38	1/4
KP44Y	>32	<=1	>128	>8	>4	>32	16	4	<=0.5/9.5	4/4
KP450G	>32	<=1	64	>8	>4	>32	>16	4	>2/38	4/4
KP450Y	>32	<=1	64	>8	>4	>32	>16	2	>2/38	4/4
KP48G	>32	>4	>128	>8	>4	>32	8	2	<=0.5/9.5	2/4
KP48Y	>32	>4	>128	>8	>4	>32	8	2	<=0.5/9.5	2/4
KP49G.1	>32	<=1	64	>8	>4	>32	16	4	<=0.5/9.5	4/4
KP49Y	>32	<=1	64	>8	>4	>32	8	4	<=0.5/9.5	2/4
KP501G	>32	<=1	64	>8	>4	>32	>16	4	>2/38	2/4
KP50G	>32	<=1	>128	>8	>4	>32	>16	>4	<=0.5/9.5	2/4
KP569G	>32	<=1	32	>8	>4	>32	16	4	>2/38	4/4
KP569Y	<=4	<=1	64	>8	>4	>32	>16	2	>2/38	4/4
KP582G	>32	<=1	>128	>8	>4	>32	8	4	<=0.5/9.5	<=0.25/4
KP582Y	>32	<=1	>128	>8	>4	>32	4	<=1	<=0.5/9.5	8/4
KP586G	>32	<=1	>128	>8	>4	>32	16	4	>2/38	4/4
KP5G	>32	<=1	>128	>8	>4	>32	2	<=1	<=0.5/9.5	2/4
KP5Y	>32	<=1	>128	>8	>4	16	2	<=1	<=0.5/9.5	4/4
KP606G	>32	<=1	32	>8	>4	>32	>16	2	>2/38	2/4
KP606Y	>32	<=1	32	>8	>4	>32	>16	2	>2/38	4/4
KP609Y	>32	<=1	32	>8	>4	>32	>16	2	>2/38	2/4
KP60G	<=4	<=1	>128	>8	>4	>32	8	2	<=0.5/9.5	4/4
KP61G	>32	<=1	>128	>8	>4	>32	8	2	<=0.5/9.5	4/4
KP65G	>32	<=1	32	>8	>4	32	4	2	<=0.5/9.5	1/4
KP65Y	>32	<=1	32	>8	>4	>32	16	<=1	<=0.5/9.5	2/4
KP664Y	>32	<=1	32	>8	>4	>32	4	2	<=0.5/9.5	>8/4
KP674G.1	>32	<=1	32	>8	>4	>32	4	<=1	<=0.5/9.5	4/4
KP674Y	>32	<=1	32	>8	>4	>32	>16	2	>2/38	4/4
KP677G	>32	<=1	>128	>8	>4	>32	>16	2	>2/38	4/4
KP677Y	>32	<=1	32	>8	>4	>32	>16	2	>2/38	4/4
KP678G	>32	<=1	32	>8	>4	>32	>16	2	>2/38	8/4
KP683G	>32	<=1	32	>8	>4	>32	>16	2	>2/38	4/4
KP683Y	>32	<=1	32	>8	>4	>32	>16	<=1	>2/38	8/4
KP684G	>32	<=1	32	>8	>4	>32	16	2	>2/38	2/4
KP684Y	>32	<=1	32	>8	>4	>32	4	2	<=0.5/9.5	4/4
KP686Y	>32	<=1	32	>8	>4	>32	>16	2	>2/38	1/4
KP690G	>32	<=1	32	>8	>4	>32	>16	2	>2/38	4/4
KP6G	>32	<=1	>128	>8	>4	>32	2	<=1	>2/38	2/4
KP6Y	>32	<=1	>128	>8	>4	>32	2	<=1	>2/38	4/4
KP710G	<=4	<=1	32	>8	>4	>32	4	2	2/38	8/4
KP720Y.1	<=4	<=1	>128	>8	>4	>32	8	2	>2/38	4/4
KP737Y	>32	<=1	>128	>8	>4	>32	>16	4	<=0.5/9.5	4/4
KP740G	>32	<=1	>128	>8	>4	<=0.25	8	2	<=0.5/9.5	4/4
KP743Y	>32	<=1	64	>8	>4	>32	8	2	>2/38	8/4
KP745Y	>32	<=1	64	>8	>4	>32	8	2	>2/38	>8/4
KP747G	>32	<=1	>128	>8	>4	>32	8	2	<=0.5/9.5	2/4
KP753Y	>32	<=1	>128	>8	>4	>32	2	<=1	<=0.5/9.5	4/4
KP801G.1	<=4	<=1	32	>8	>4	>32	4	2	<=0.5/9.5	4/4
KP808G	>32	<=1	32	>8	>4	>32	16	4	>2/38	4/4
KP808Y	>32	<=1	64	>8	>4	>32	>16	4	>2/38	8/4
KP809G	>32	<=1	32	>8	>4	>32	16	4	>2/38	4/4
KP80G	>32	<=1	>128	>8	>4	>32	8	<=1	>2/38	1/4
KP816G	>32	<=1	>128	>8	>4	>32	8	4	>2/38	4/4
KP816Y	<=4	<=1	128	>8	>4	>32	4	2	<=0.5/9.5	4/4
KP81G	>32	<=1	64	>8	>4	>32	4	4	>2/38	2/4
KP81Y	>32	<=1	32	>8	>4	>32	>16	2	>2/38	2/4
KP823Y	>32	<=1	32	>8	>4	>32	>16	4	>2/38	4/4
KP829G	>32	<=1	>128	>8	>4	>32	>16	4	<=0.5/9.5	2/4
KP829Y	>32	<=1	>128	>8	>4	>32	2	<=1	<=0.5/9.5	2/4
KP82G	>32	<=1	64	>8	>4	>32	>16	2	>2/38	2/4
KP82Y	>32	<=1	>128	>8	>4	>32	4	2	>2/38	4/4
KP830G	>32	<=1	>128	>8	>4	>32	4	<=1	<=0.5/9.5	0.5/4
KP830Y	>32	<=1	>128	>8	>4	>32	2	<=1	<=0.5/9.5	2/4
KP833G	>32	<=1	>128	>8	>4	>32	4	<=1	<=0.5/9.5	4/4
KP838Y	>32	<=1	>128	>8	>4	>32	4	<=1	<=0.5/9.5	1/4
KP839Y	>32	<=1	>128	>8	>4	>32	2	<=1	<=0.5/9.5	4/4
KP83G	>32	<=1	64	>8	>4	>32	8	2	>2/38	4/4
KP83Y	>32	<=1	>128	>8	>4	>32	8	4	>2/38	4/4
KP840G	>32	<=1	>128	>8	>4	>32	2	2	<=0.5/9.5	8/4
KP840Y	>32	<=1	>128	>8	>4	>32	2	<=1	<=0.5/9.5	8/4
KP847G	<=4	<=1	32	>8	>4	>32	4	<=1	<=0.5/9.5	2/4
KP847Y	<=4	<=1	32	>8	>4	>32	4	<=1	<=0.5/9.5	2/4
KP848G	<=4	<=1	32	>8	>4	>32	4	2	<=0.5/9.5	2/4
KP848Y	<=4	<=1	32	>8	>4	>32	4	2	<=0.5/9.5	2/4
KP84G	>32	<=1	64	>8	>4	>32	>16	2	>2/38	2/4
KP84Y	>32	<=1	64	>8	>4	>32	>16	2	>2/38	4/4
KP85G	>32	<=1	64	>8	>4	>32	>16	2	>2/38	2/4
KP85Y	>32	<=1	32	>8	>4	>32	8	2	>2/38	4/4
KP863Y	<=4	<=1	32	8	<=0.25	8	2	2	<=0.5/9.5	1/4
KP868G	<=4	<=1	>128	>8	>4	>32	>16	2	>2/38	>8/4
KP879G	<=4	<=1	>128	>8	0.5	>32	16	4	<=0.5/9.5	2/4
KP87G	>32	<=1	128	>8	>4	>32	>16	2	>2/38	2/4
KP87Y	>32	<=1	64	>8	>4	>32	>16	2	>2/38	2/4
KP884G	>32	<=1	<=16	8	>4	4	2	<=1	<=0.5/9.5	1/4
KP885Y	>32	<=1	>128	>8	>4	>32	8	2	>2/38	8/4
KP888G	<=4	>4	64	>8	>4	>32	2	<=1	>2/38	4/4
KP888Y	<=4	>4	64	>8	>4	>32	4	2	>2/38	2/4
KP889Y	>32	<=1	>128	>8	>4	>32	8	2	>2/38	4/4
KP88G	>32	<=1	64	>8	>4	>32	2	>4	<=0.5/9.5	4/4
KP88Y	>32	<=1	64	>8	>4	>32	4	2	<=0.5/9.5	4/4
KP890Y	>32	<=1	>128	>8	>4	>32	8	2	>2/38	4/4
KP891G	>32	<=1	>128	>8	>4	>32	8	2	>2/38	>8/4
KP892Y	>32	<=1	>128	>8	>4	>32	8	2	>2/38	8/4
KP897G	>32	<=1	64	>8	>4	>32	16	4	<=0.5/9.5	4/4
KP89G	>32	<=1	64	>8	>4	>32	>16	2	>2/38	2/4
KP89Y	>32	<=1	64	>8	>4	>32	>16	2	>2/38	2/4
KP903G	>32	<=1	64	>8	>4	>32	>16	>4	2/38	4/4
KP904G	>32	<=1	>128	>8	>4	>32	8	2	<=0.5/9.5	1/4
KP904Y	>32	<=1	>128	>8	>4	>32	8	2	<=0.5/9.5	2/4
KP924G	<=4	<=1	<=16	>8	1	>32	2	<=1	<=0.5/9.5	>8/4
KP927G	<=4	<=1	32	>8	>4	>32	4	2	<=0.5/9.5	2/4
KP953Y	<=4	<=1	128	>8	>4	>32	4	2	<=0.5/9.5	4/4
KP986G	>32	<=1	>128	>8	>4	>32	2	<=1	2/38	4/4
KP986Y	>32	<=1	>128	>8	>4	>32	2	2	1/19	4/4
KP987Y	>32	<=1	>128	>8	>4	>32	2	<=1	2/38	8/4
KP989G	>32	<=1	64	>8	>4	>32	16	4	>2/38	4/4
KP989Y	>32	<=1	32	>8	>4	>32	>16	4	>2/38	4/4
KP99G	>32	<=1	64	>8	>4	>32	16	4	>2/38	4/4
KP99Y	>32	<=1	64	>8	>4	>32	>16	4	>2/38	4/4
KP9G	<=4	<=1	32	<=0.25	>4	>32	8	4	>2/38	>8/4

## Sheet: S10 AMR and VF Genes
Strain	AMR	VF
KP18G.1	blaCTX-M-65,blaKPC-2,blaLAP-2,blaSHV-182,blaTEM-1B,fosA,qnrS1,rmtB,sul2,tet(A)	KPHS_23120,acrA,acrB,clpV/tssH,cpsACP,dotU/tssL,entA,entB,entC,entE,entF,fepA,fepB,fepC,fepD,fepG,fes,fimA,fimB,fimC,fimD,fimE,fimF,fimG,fimH,fimI,fimK,fyuA,galF,glf,gnd,hcp/tssD,icmF/tssM,impA/tssA,iroE,irp1,irp2,manB,manC,mrkA,mrkB,mrkC,mrkD,mrkF,mrkI,mrkJ,rcsA,rcsB,rmpA2,sciN/tssJ,tle1,tli1,tssF,tssG,ugd,vasE/tssK,vgrG/tssI,vipA/tssB,vipB/tssC,wbbM,wbbN,wbbO,wza,wzi,wzm,wzt,yagW/ecpD,yagX/ecpC…
KP18Y.1	blaCTX-M-65,blaKPC-2,blaLAP-2,blaSHV-182,blaTEM-1B,fosA,qnrS1,rmtB,sul2,tet(A)	KPHS_23120,acrA,acrB,clpV/tssH,cpsACP,dotU/tssL,entA,entB,entC,entE,entF,fepA,fepB,fepC,fepD,fepG,fes,fimA,fimB,fimC,fimD,fimE,fimF,fimG,fimH,fimI,fimK,fyuA,galF,glf,gnd,hcp/tssD,icmF/tssM,impA/tssA,iroE,irp1,irp2,iucA,iucB,iucC,iucD,iutA,manB,manC,mrkA,mrkB,mrkC,mrkD,mrkF,mrkI,mrkJ,rcsA,rcsB,rmpA2,sciN/tssJ,tle1,tli1,tssF,tssG,ugd,vasE/tssK,vgrG/tssI,vipA/tssB,vipB/tssC,wbbM,wbbN,wbbO,wza,wzi,wz…
KP19G.1	aac(3)-IId,aadA2,armA,blaCTX-M-14,blaDHA-1,blaKPC-2,blaTEM-1B,catA2,dfrA1,fosA,mph(A),mph(E),msr(E),qnrB4,qnrS1,rmtB,tet(A)	KPHS_23120,acrA,acrB,clpV/tssH,cpsACP,dotU/tssL,entA,entB,entC,entE,entF,fepA,fepB,fepC,fepD,fepG,fes,fimA,fimB,fimC,fimD,fimE,fimF,fimG,fimH,fimI,fimK,fyuA,galF,glf,gnd,hcp/tssD,icmF/tssM,impA/tssA,iroE,irp1,irp2,iucA,iucB,iucC,iucD,iutA,manB,manC,mrkA,mrkB,mrkC,mrkD,mrkF,mrkH,mrkI,mrkJ,rcsA,rcsB,rmpA2,sciN/tssJ,tle1,tli1,tssF,tssG,ugd,vasE/tssK,vgrG/tssI,vipB/tssC,wbbM,wbbN,wbbO,wza,wzi,wzm,wzt…
KP19Y	aac(3)-IId,aadA2,armA,blaCTX-M-14,blaDHA-1,blaKPC-2,blaSHV-11,blaTEM-1B,catA2,dfrA1,fosA,mph(A),mph(E),msr(E),qnrB4,qnrS1,rmtB,tet(A)	KPHS_23120,acrA,acrB,clpV/tssH,cpsACP,dotU/tssL,entA,entB,entC,entE,entF,fepA,fepB,fepC,fepD,fepG,fes,fimA,fimB,fimC,fimD,fimE,fimF,fimG,fimH,fimI,fimK,fyuA,galF,glf,gnd,hcp/tssD,icmF/tssM,impA/tssA,iroE,irp1,irp2,iucA,iucB,iucC,iucD,iutA,manB,manC,mrkA,mrkB,mrkC,mrkD,mrkF,mrkH,mrkI,mrkJ,rcsA,rcsB,rmpA2,sciN/tssJ,tle1,tli1,tssF,tssG,ugd,vasE/tssK,vgrG/tssI,vipB/tssC,wbbM,wbbN,wbbO,wza,wzi,wzm,wzt…
KP21G	aac(3)-IId,armA,blaDHA-1,blaKPC-2,blaSHV-106,fosA,mph(E),msr(E),oqxA,oqxB,qnrB4,sul1	acrA,acrB,clpV/tssH,cpsACP,dotU/tssL,entA,entB,entC,entE,entF,fepA,fepB,fepC,fepD,fepG,fes,fimA,fimB,fimC,fimD,fimE,fimF,fimG,fimH,fimI,fimK,fyuA,galF,glf,gnd,hcp/tssD,icmF/tssM,iroE,irp1,irp2,iucA,iucB,iucC,iucD,iutA,kfoC,mrkC,mrkD,mrkF,mrkH,mrkI,mrkJ,rcsA,rcsB,rmpA2,sciN/tssJ,tssF,tssG,ugd,vasE/tssK,vipA/tssB,vipB/tssC,wbbM,wbbN,wbbO,wzi,wzm,wzt,yagW/ecpD,yagX/ecpC,yagY/ecpB,yagZ/ecpA,ybdA,ybtA…
KP21Y.1	blaCTX-M-65,blaKPC-2,blaLAP-2,blaSHV-182,blaTEM-1B,fosA,qnrS1,rmtB,sul2,tet(A)	KPHS_23120,acrA,acrB,clpV/tssH,cpsACP,dotU/tssL,entA,entB,entC,entE,entF,fepA,fepB,fepC,fepD,fepG,fes,fimA,fimB,fimC,fimD,fimE,fimF,fimG,fimH,fimI,fimK,fyuA,galF,glf,gnd,hcp/tssD,icmF/tssM,impA/tssA,iroE,irp1,irp2,iucA,iucB,iucC,iucD,iutA,manB,manC,mrkA,mrkB,mrkC,mrkD,mrkF,mrkI,mrkJ,rcsA,rcsB,rmpA,rmpA2,sciN/tssJ,tle1,tli1,tssF,tssG,ugd,vasE/tssK,vgrG/tssI,vipA/tssB,vipB/tssC,wbbM,wbbN,wbbO,wza,w…
KP23G	aac(3)-IId,aadA2,blaCMY-42,blaKPC-2,blaLAP-2,blaSHV-182,catA2,dfrA1,erm(B),fosA,fosA3,mph(A),qnrS1,tet(A)	acrA,acrB,cpsACP,entA,entB,entC,entE,entF,fepA,fepB,fepC,fepD,fepG,fes,fimA,fimB,fimC,fimD,fimE,fimF,fimG,fimH,fimI,fimK,fyuA,galF,glf,gnd,iroE,irp1,irp2,manB,manC,mrkA,mrkB,mrkC,mrkD,mrkF,mrkH,mrkI,mrkJ,rcsA,rcsB,ugd,wbbM,wbbN,wbbO,wza,wzi,wzm,wzt,yagW/ecpD,yagX/ecpC,yagY/ecpB,yagZ/ecpA,ybdA,ybtA,ybtE,ybtP,ybtQ,ybtS,ybtT,ybtU,ybtX,ykgK/ecpR
KP23Y	aadA2,blaCMY-42,blaCTX-M-65,blaKPC-2,blaLAP-2,blaSHV-182,blaTEM-1B,dfrA1,erm(B),fosA,fosA3,qnrS1,rmtB,tet(A)	acrA,acrB,cpsACP,entA,entB,entC,entE,entF,fepA,fepB,fepC,fepD,fepG,fes,fimA,fimB,fimC,fimD,fimE,fimF,fimG,fimH,fimI,fimK,fyuA,galF,glf,gnd,iroE,irp1,irp2,manB,manC,mrkA,mrkB,mrkC,mrkD,mrkF,mrkH,mrkI,mrkJ,rcsA,rcsB,ugd,wbbM,wbbN,wbbO,wza,wzi,wzm,wzt,yagW/ecpD,yagX/ecpC,yagY/ecpB,yagZ/ecpA,ybdA,ybtA,ybtE,ybtP,ybtQ,ybtS,ybtT,ybtU,ybtX,ykgK/ecpR
KP27G	blaCTX-M-65,blaKPC-2,blaSHV-182,blaTEM-1B,catA2,fosA,fosA3,mph(E),oqxA,oqxB,rmtB	KPHS_23120,acrA,acrB,clpV/tssH,cpsACP,dotU/tssL,entA,entB,entC,entE,entF,fepA,fepB,fepC,fepD,fepG,fes,fimA,fimB,fimC,fimD,fimE,fimF,fimG,fimH,fimI,fimK,fyuA,galF,gnd,hcp/tssD,icmF/tssM,impA/tssA,iroE,irp1,irp2,iucA,iucB,iucC,iucD,iutA,mrkA,mrkB,mrkC,mrkD,mrkF,mrkH,mrkI,mrkJ,rcsA,rcsB,rmpA2,sciN/tssJ,tle1,tli1,tssF,tssG,ugd,vasE/tssK,vgrG/tssI,vipB/tssC,wzi,yagW/ecpD,yagX/ecpC,yagY/ecpB,yagZ/ecpA,…
KP27Y.1	blaCTX-M-65,blaKPC-2,blaSHV-12,blaTEM-1B,catA2,fosA,fosA3,mph(E),oqxA,oqxB,rmtB	KPHS_23120,acrA,acrB,clpV/tssH,cpsACP,dotU/tssL,entA,entB,entC,entE,entF,fepA,fepB,fepC,fepD,fepG,fes,fimA,fimB,fimC,fimD,fimE,fimF,fimG,fimH,fimI,fimK,fyuA,galF,gnd,hcp/tssD,icmF/tssM,impA/tssA,iroE,irp1,irp2,iucA,iucB,iucC,iucD,iutA,mrkA,mrkB,mrkC,mrkD,mrkF,mrkH,mrkI,mrkJ,rcsA,rcsB,rmpA2,sciN/tssJ,tle1,tli1,tssF,tssG,ugd,vasE/tssK,vgrG/tssI,vipB/tssC,wzi,yagW/ecpD,yagX/ecpC,yagY/ecpB,yagZ/ecpA,…
KP37Y	blaCTX-M-65,blaKPC-2,blaSHV-182,blaTEM-1B,catA2,fosA,fosA3,mph(E),oqxA,oqxB,rmtB	KPHS_23120,acrA,acrB,clpV/tssH,cpsACP,dotU/tssL,entA,entB,entC,entE,entF,fepA,fepB,fepC,fepD,fepG,fes,fimA,fimB,fimC,fimD,fimE,fimF,fimG,fimH,fimI,fimK,fyuA,galF,gnd,hcp/tssD,icmF/tssM,impA/tssA,iroE,irp1,irp2,iucA,iucB,iucC,iucD,iutA,mrkA,mrkB,mrkC,mrkD,mrkF,mrkH,mrkI,mrkJ,rcsA,rcsB,rmpA2,sciN/tssJ,tle1,tli1,tssF,tssG,ugd,vasE/tssK,vgrG/tssI,vipB/tssC,wzi,yagW/ecpD,yagX/ecpC,yagY/ecpB,yagZ/ecpA,…
KP41G.1	blaCTX-M-65,blaKPC-2,blaLAP-2,blaSHV-182,blaTEM-1B,fosA,qnrS1,rmtB,sul2,tet(A)	KPHS_23120,acrA,acrB,clpV/tssH,cpsACP,dotU/tssL,entA,entB,entC,entE,entF,fepA,fepB,fepC,fepD,fepG,fes,fimA,fimB,fimC,fimD,fimE,fimF,fimG,fimH,fimI,fimK,fyuA,galF,glf,gnd,hcp/tssD,icmF/tssM,impA/tssA,iroE,irp1,irp2,iucA,iucB,iucC,iucD,iutA,manB,manC,mrkA,mrkB,mrkC,mrkD,mrkF,mrkI,mrkJ,rcsA,rcsB,rmpA2,sciN/tssJ,tle1,tli1,tssF,tssG,ugd,vasE/tssK,vgrG/tssI,vipA/tssB,vipB/tssC,wbbM,wbbN,wbbO,wza,wzi,wz…
KP41Y.1	blaCTX-M-65,blaKPC-2,blaLAP-2,blaSHV-182,blaTEM-1B,fosA,qnrS1,rmtB,sul2,tet(A)	KPHS_23120,acrA,acrB,clpV/tssH,cpsACP,dotU/tssL,entA,entB,entC,entE,entF,fepA,fepB,fepC,fepD,fepG,fes,fimA,fimB,fimC,fimD,fimE,fimF,fimG,fimH,fimI,fimK,fyuA,galF,glf,gnd,hcp/tssD,icmF/tssM,impA/tssA,iroE,irp1,irp2,iucA,iucB,iucC,iucD,iutA,manB,manC,mrkA,mrkB,mrkC,mrkD,mrkF,mrkI,mrkJ,rcsA,rcsB,rmpA2,sciN/tssJ,tle1,tli1,tssF,tssG,ugd,vasE/tssK,vgrG/tssI,vipA/tssB,vipB/tssC,wbbM,wbbN,wbbO,wza,wzi,wz…
KP44G.1	blaKPC-2,blaLAP-2,blaSHV-12,blaTEM-1B,catA2,dfrA14,fosA,qnrS1,rmtB,sul2,tet(A)	KPHS_23120,acrA,acrB,clpV/tssH,cpsACP,dotU/tssL,entA,entB,entC,entE,entF,fepA,fepB,fepC,fepD,fepG,fes,fimA,fimB,fimC,fimD,fimE,fimF,fimG,fimH,fimI,fimK,fyuA,galF,glf,gnd,hcp/tssD,icmF/tssM,impA/tssA,iroE,irp1,irp2,iucA,iucB,iucC,iucD,iutA,manB,manC,mrkA,mrkB,mrkC,mrkD,mrkF,mrkH,mrkI,mrkJ,rcsA,rcsB,rmpA,rmpA2,sciN/tssJ,tle1,tli1,tssF,tssG,ugd,vasE/tssK,vgrG/tssI,vipB/tssC,wbbM,wbbN,wbbO,wza,wzm,wz…
KP44G.2	blaKPC-2,blaLAP-2,blaSHV-12,blaTEM-1B,catA2,dfrA14,fosA,qnrS1,rmtB,sul2,tet(A)	KPHS_23120,acrA,acrB,clpV/tssH,cpsACP,dotU/tssL,entA,entB,entC,entE,entF,fepA,fepB,fepC,fepD,fepG,fes,fimA,fimB,fimC,fimD,fimE,fimF,fimG,fimH,fimI,fimK,fyuA,galF,glf,gnd,hcp/tssD,icmF/tssM,impA/tssA,iroE,irp1,irp2,iucA,iucB,iucC,iucD,iutA,manB,manC,mrkA,mrkB,mrkC,mrkD,mrkF,mrkH,mrkI,mrkJ,rcsA,rcsB,rmpA,rmpA2,sciN/tssJ,tle1,tli1,tssF,tssG,ugd,vasE/tssK,vgrG/tssI,vipB/tssC,wbbM,wbbN,wbbO,wza,wzm,wz…
KP44Y	blaCTX-M-65,blaKPC-2,blaLAP-2,blaSHV-182,blaTEM-1B,fosA,qnrS1,rmtB,sul2,tet(A)	KPHS_23120,acrA,acrB,clpV/tssH,cpsACP,dotU/tssL,entA,entB,entC,entE,entF,fepA,fepB,fepC,fepD,fepG,fes,fimA,fimB,fimC,fimD,fimE,fimF,fimG,fimH,fimI,fimK,fyuA,galF,glf,gnd,hcp/tssD,icmF/tssM,impA/tssA,iroE,irp1,irp2,iucA,iucB,iucC,iucD,iutA,manB,manC,mrkA,mrkB,mrkC,mrkD,mrkF,mrkI,mrkJ,rcsA,rcsB,rmpA,rmpA2,sciN/tssJ,tle1,tli1,tssF,tssG,ugd,vasE/tssK,vgrG/tssI,vipA/tssB,vipB/tssC,wbbM,wbbN,wbbO,wza,w…
KP48G	aadA2,aph(3')-Ia,blaCTX-M-65,blaKPC-2,blaSHV-155,blaTEM-1B,catA2,fosA,fosA3,oqxA,oqxB,qnrB2,rmtB,tet(A)	KPHS_23120,acrA,acrB,clpV/tssH,cpsACP,dotU/tssL,entA,entB,entC,entE,entF,fepA,fepB,fepC,fepD,fepG,fes,fimA,fimB,fimC,fimD,fimE,fimF,fimG,fimH,fimI,fimK,fyuA,galF,gnd,hcp/tssD,icmF/tssM,impA/tssA,iroE,irp1,irp2,iucA,iucB,iucC,iucD,iutA,mrkA,mrkB,mrkC,mrkD,mrkF,mrkH,mrkI,mrkJ,rcsA,rcsB,rmpA2,sciN/tssJ,tle1,tli1,tssF,tssG,ugd,vasE/tssK,vgrG/tssI,vipA/tssB,vipB/tssC,wzi,yagW/ecpD,yagX/ecpC,yagY/ecpB,…
KP48Y	aadA2,aph(3')-Ia,blaCTX-M-65,blaKPC-2,blaTEM-1A,catA2,floR,fosA,fosA3,oqxA,oqxB,qnrB2,rmtB,tet(A)	KPHS_23120,acrA,acrB,clpV/tssH,cpsACP,dotU/tssL,entA,entB,entC,entE,entF,fepA,fepB,fepC,fepD,fepG,fes,fimA,fimB,fimC,fimD,fimE,fimF,fimG,fimH,fimI,fimK,fyuA,galF,gnd,hcp/tssD,icmF/tssM,impA/tssA,iroE,irp1,irp2,iucA,iucB,iucC,iucD,iutA,mrkA,mrkB,mrkC,mrkD,mrkF,mrkH,mrkI,mrkJ,rcsA,rcsB,rmpA2,sciN/tssJ,tle1,tli1,tssF,tssG,ugd,vasE/tssK,vgrG/tssI,vipA/tssB,vipB/tssC,wzi,yagW/ecpD,yagX/ecpC,yagY/ecpB,…
KP49G.1	blaCTX-M-65,blaKPC-2,blaLAP-2,blaSHV-182,blaTEM-1B,fosA,qnrS1,rmtB,sul2,tet(A)	KPHS_23120,acrA,acrB,clpV/tssH,cpsACP,dotU/tssL,entA,entB,entC,entE,entF,fepA,fepB,fepC,fepD,fepG,fes,fimA,fimB,fimC,fimD,fimE,fimF,fimG,fimH,fimI,fimK,fyuA,galF,glf,gnd,hcp/tssD,icmF/tssM,impA/tssA,iroE,irp1,irp2,iucA,iucB,iucC,iucD,iutA,manB,manC,mrkA,mrkB,mrkC,mrkD,mrkF,mrkI,mrkJ,rcsA,rcsB,rmpA2,sciN/tssJ,tle1,tli1,tssF,tssG,ugd,vasE/tssK,vgrG/tssI,vipA/tssB,vipB/tssC,wbbM,wbbN,wbbO,wza,wzi,wz…
KP49Y	blaCTX-M-65,blaKPC-2,blaLAP-2,blaSHV-182,blaTEM-1B,fosA,qnrS1,rmtB,sul2,tet(A)	KPHS_23120,acrA,acrB,clpV/tssH,cpsACP,dotU/tssL,entA,entB,entC,entE,entF,fepA,fepB,fepC,fepD,fepG,fes,fimA,fimB,fimC,fimD,fimE,fimF,fimG,fimH,fimI,fimK,fyuA,galF,glf,gnd,hcp/tssD,icmF/tssM,impA/tssA,iroE,irp1,irp2,iucA,iucB,iucC,iucD,iutA,manB,manC,mrkA,mrkB,mrkC,mrkD,mrkF,mrkI,mrkJ,rcsA,rcsB,rmpA2,sciN/tssJ,tle1,tli1,tssF,tssG,ugd,vasE/tssK,vgrG/tssI,vipA/tssB,vipB/tssC,wbbM,wbbN,wbbO,wza,wzi,wz…
KP50G	blaCTX-M-65,blaKPC-2,blaLAP-2,blaSHV-182,blaTEM-1B,fosA,qnrS1,rmtB,sul2,tet(A)	KPHS_23120,acrA,acrB,clpV/tssH,cpsACP,dotU/tssL,entA,entB,entC,entE,entF,fepA,fepB,fepC,fepD,fepG,fes,fimA,fimB,fimC,fimD,fimE,fimF,fimG,fimH,fimI,fimK,fyuA,galF,glf,gnd,hcp/tssD,icmF/tssM,impA/tssA,iroE,irp1,irp2,iucA,iucB,iucC,iucD,iutA,manB,manC,mrkA,mrkB,mrkC,mrkD,mrkF,mrkI,mrkJ,rcsA,rcsB,rmpA2,sciN/tssJ,tle1,tli1,tssF,tssG,ugd,vasE/tssK,vgrG/tssI,vipA/tssB,vipB/tssC,wbbM,wbbN,wbbO,wza,wzi,wz…
KP5G	aac(3)-IId,armA,blaDHA-1,blaKPC-2,blaSHV-106,fosA,mph(E),msr(E),oqxA,oqxB,qnrB4,sul1	acrA,acrB,clpV/tssH,cpsACP,dotU/tssL,entA,entB,entC,entE,entF,fepA,fepB,fepC,fepD,fepG,fes,fimA,fimB,fimC,fimD,fimE,fimF,fimG,fimH,fimI,fimK,fyuA,galF,glf,gnd,hcp/tssD,icmF/tssM,iroE,irp1,irp2,iucA,iucB,iucC,iucD,iutA,kfoC,mrkC,mrkD,mrkF,mrkH,mrkI,mrkJ,rcsA,rcsB,rmpA2,sciN/tssJ,tssF,tssG,ugd,vasE/tssK,vipA/tssB,vipB/tssC,wbbM,wbbN,wbbO,wzi,wzm,wzt,yagW/ecpD,yagX/ecpC,yagY/ecpB,yagZ/ecpA,ybdA,ybtA…
KP5Y	aac(3)-IId,armA,blaDHA-1,blaKPC-2,blaSHV-75,fosA,mph(E),msr(E),oqxA,oqxB,qnrB4,sul1	acrA,acrB,clpV/tssH,cpsACP,dotU/tssL,entA,entB,entC,entE,entF,fepA,fepB,fepC,fepD,fepG,fes,fimA,fimB,fimC,fimD,fimE,fimF,fimG,fimH,fimI,fimK,fyuA,galF,glf,gnd,hcp/tssD,icmF/tssM,iroE,irp1,irp2,iucA,iucB,iucC,iucD,iutA,kfoC,mrkC,mrkD,mrkF,mrkH,mrkI,mrkJ,rcsA,rcsB,rmpA2,sciN/tssJ,tssF,tssG,ugd,vasE/tssK,vipA/tssB,vipB/tssC,wbbM,wbbN,wbbO,wzi,wzm,wzt,yagW/ecpD,yagX/ecpC,yagY/ecpB,yagZ/ecpA,ybdA,ybtA…
KP60G	aac(6')-Ib-cr,aadA2,aph(3')-Ia,blaCTX-M-15,blaCTX-M-65,blaKPC-2,blaOXA-1,blaTEM-1B,catA2,fosA,fosA3,oqxA,oqxB,tet(A)	KPHS_23120,acrA,acrB,clpV/tssH,cpsACP,dotU/tssL,entA,entB,entC,entE,entF,fepA,fepB,fepC,fepD,fepG,fes,fimA,fimB,fimC,fimD,fimE,fimF,fimG,fimH,fimI,fimK,fyuA,galF,gnd,hcp/tssD,icmF/tssM,impA/tssA,iroE,irp1,irp2,iucA,iucB,iucC,iucD,iutA,mrkA,mrkB,mrkC,mrkD,mrkF,mrkH,mrkI,mrkJ,rcsA,rcsB,rmpA2,sciN/tssJ,tle1,tli1,tssF,tssG,ugd,vasE/tssK,vgrG/tssI,vipB/tssC,wzi,yagW/ecpD,yagX/ecpC,yagY/ecpB,yagZ/ecpA,…
KP61G	aac(6')-Ib-cr,aadA2,aph(3')-Ia,blaCTX-M-15,blaCTX-M-65,blaKPC-2,blaOXA-1,blaSHV-155,blaTEM-1B,catA2,fosA,fosA3,oqxA,oqxB,rmtB,tet(A)	KPHS_23120,acrA,acrB,clpV/tssH,cpsACP,dotU/tssL,entA,entB,entC,entE,entF,fepA,fepB,fepC,fepD,fepG,fes,fimA,fimB,fimC,fimD,fimE,fimF,fimG,fimH,fimI,fimK,fyuA,galF,gnd,hcp/tssD,icmF/tssM,impA/tssA,iroE,irp1,irp2,iucA,iucB,iucC,iucD,iutA,mrkA,mrkB,mrkC,mrkD,mrkF,mrkH,mrkI,mrkJ,rcsA,rcsB,rmpA2,sciN/tssJ,tle1,tli1,tssF,tssG,ugd,vasE/tssK,vgrG/tssI,vipA/tssB,vipB/tssC,wzi,yagW/ecpD,yagX/ecpC,yagY/ecpB,…
KP65G	aadA2,blaCTX-M-65,blaKPC-2,blaSHV-155,blaTEM-1B,catA2,fosA,mph(E),oqxA,oqxB,rmtB	KPHS_23120,acrA,acrB,clpV/tssH,cpsACP,dotU/tssL,entA,entB,entC,entE,entF,fepA,fepB,fepC,fepD,fepG,fes,fimA,fimB,fimC,fimD,fimE,fimF,fimG,fimH,fimI,fimK,fyuA,galF,gnd,hcp/tssD,icmF/tssM,impA/tssA,iroE,irp1,irp2,iucA,iucB,iucC,iucD,iutA,mrkA,mrkB,mrkC,mrkD,mrkF,mrkH,mrkI,mrkJ,rcsA,rcsB,rmpA2,sciN/tssJ,tle1,tli1,tssF,tssG,ugd,vasE/tssK,vgrG/tssI,vipA/tssB,vipB/tssC,wzi,yagW/ecpD,yagX/ecpC,yagY/ecpB,…
KP65Y	aadA2,blaCTX-M-65,blaKPC-2,blaSHV-12,blaTEM-1B,catA2,fosA,mph(E),oqxA,oqxB,rmtB	KPHS_23120,acrA,acrB,clpV/tssH,cpsACP,dotU/tssL,entA,entB,entC,entE,entF,fepA,fepB,fepC,fepD,fepG,fes,fimA,fimB,fimC,fimD,fimE,fimF,fimG,fimH,fimI,fimK,fyuA,galF,gnd,hcp/tssD,icmF/tssM,impA/tssA,iroE,irp1,irp2,iucA,iucB,iucC,iucD,iutA,mrkA,mrkB,mrkC,mrkD,mrkF,mrkH,mrkI,mrkJ,rcsA,rcsB,rmpA2,sciN/tssJ,tle1,tli1,tssF,tssG,ugd,vasE/tssK,vgrG/tssI,vipA/tssB,vipB/tssC,wzi,yagW/ecpD,yagX/ecpC,yagY/ecpB,…
KP6G	aac(3)-IId,aac(6')-Ib-cr,aadA1,aph(6)-Id,armA,blaCTX-M-15,blaDHA-1,blaKPC-2,blaOXA-1,blaSHV-106,blaTEM-1B,catA1,dfrA14,fosA,mph(E),msr(E),oqxA,oqxB,qnrB1,qnrB4,sul1,tet(A)	acrA,acrB,clpV/tssH,cpsACP,dotU/tssL,entA,entB,entC,entE,entF,fepA,fepB,fepC,fepD,fepG,fes,fimA,fimB,fimC,fimD,fimE,fimF,fimG,fimH,fimI,fimK,fyuA,galF,glf,gnd,hcp/tssD,icmF/tssM,iroE,irp1,irp2,iucA,iucB,iucC,iucD,iutA,kfoC,mrkA,mrkD,mrkF,mrkH,mrkI,rcsA,rcsB,rmpA2,sciN/tssJ,tssF,tssG,ugd,vasE/tssK,vipA/tssB,vipB/tssC,wbbM,wbbN,wbbO,wzi,wzm,wzt,yagW/ecpD,yagX/ecpC,yagY/ecpB,yagZ/ecpA,ybdA,ybtA,ybtE…
KP6Y	aac(3)-IId,aac(6')-Ib-cr,aadA1,aph(6)-Id,armA,blaCTX-M-15,blaDHA-1,blaKPC-2,blaOXA-1,blaSHV-106,blaTEM-1B,catA1,dfrA14,fosA,mph(E),msr(E),oqxA,oqxB,qnrB1,qnrB4,sul1,tet(A)	acrA,acrB,clpV/tssH,cpsACP,dotU/tssL,entA,entB,entC,entE,entF,fepA,fepB,fepC,fepD,fepG,fes,fimA,fimB,fimC,fimD,fimE,fimF,fimG,fimH,fimI,fimK,fyuA,galF,glf,gnd,hcp/tssD,icmF/tssM,iroE,irp1,irp2,iucA,iucB,iucC,iucD,iutA,kfoC,mrkA,mrkH,mrkI,rcsA,rcsB,rmpA2,sciN/tssJ,tssF,tssG,ugd,vasE/tssK,vipA/tssB,vipB/tssC,wbbM,wbbN,wbbO,wzi,wzm,wzt,yagW/ecpD,yagX/ecpC,yagY/ecpB,yagZ/ecpA,ybdA,ybtA,ybtE,ybtP,ybtQ…
KP80G	aadA2,blaKPC-2,blaSHV-12,blaTEM-1B,dfrA12,fosA,fosA3,mph(A),rmtB	KPHS_23120,acrA,acrB,clpV/tssH,cpsACP,dotU/tssL,entA,entB,entC,entE,entF,fepA,fepB,fepC,fepD,fepG,fes,fimA,fimB,fimC,fimD,fimE,fimF,fimG,fimH,fimI,fimK,fyuA,galF,glf,gnd,hcp/tssD,icmF/tssM,impA/tssA,iroB,iroC,iroD,iroE,iroN,irp1,irp2,iucA,iucB,iucC,iucD,iutA,manB,manC,mrkA,mrkB,mrkC,mrkD,mrkF,mrkH,mrkI,mrkJ,rcsA,rcsB,rmpA2,sciN/tssJ,senB,tle1,tli1,tssF,tssG,ugd,vasE/tssK,vgrG/tssI,vipA/tssB,vipB/…
KP81G	blaKPC-2,blaLAP-2,blaSHV-182,blaTEM-1B,dfrA14,fosA,fosA3,qnrS1,rmtB,sul2,tet(A)	KPHS_23120,acrA,acrB,clpV/tssH,cpsACP,dotU/tssL,entA,entB,entC,entE,entF,fepA,fepB,fepC,fepD,fepG,fes,fimA,fimB,fimC,fimD,fimE,fimF,fimG,fimH,fimI,fimK,fyuA,galF,glf,gnd,hcp/tssD,icmF/tssM,impA/tssA,iroE,irp1,irp2,iucA,iucB,iucC,iucD,iutA,manB,manC,mrkA,mrkB,mrkC,mrkD,mrkF,mrkI,mrkJ,rcsA,rcsB,rmpA2,sciN/tssJ,tle1,tli1,tssF,tssG,ugd,vasE/tssK,vgrG/tssI,vipA/tssB,vipB/tssC,wbbM,wbbN,wbbO,wza,wzi,wz…
KP81Y	aadA2,blaKPC-2,blaTEM-1B,catA2,dfrA1,fosA,oqxA,oqxB,rmtB,tet(A),tet(D)	KPHS_23120,acrA,acrB,clpV/tssH,cpsACP,dotU/tssL,entA,entB,entC,entE,entF,fepA,fepB,fepC,fepD,fepG,fes,fimA,fimB,fimC,fimD,fimE,fimF,fimG,fimH,fimI,fimK,fyuA,galF,gnd,hcp/tssD,icmF/tssM,impA/tssA,iroE,irp2,iucA,iucB,iucC,iucD,iutA,manB,manC,mrkA,mrkB,mrkC,mrkD,mrkF,mrkH,mrkI,mrkJ,rcsA,rcsB,rmpA2,sciN/tssJ,tle1,tli1,tssF,tssG,ugd,vasE/tssK,vgrG/tssI,vipA/tssB,vipB/tssC,wzi,yagW/ecpD,yagX/ecpC,yagY/…
KP82G	aadA2,blaKPC-2,blaSHV-182,blaTEM-1B,catA2,dfrA1,fosA,oqxA,oqxB,rmtB,tet(A),tet(D)	KPHS_23120,acrA,acrB,clpV/tssH,cpsACP,dotU/tssL,entA,entB,entC,entE,entF,fepA,fepB,fepC,fepD,fepG,fes,fimA,fimB,fimC,fimD,fimE,fimF,fimG,fimH,fimI,fimK,fyuA,galF,gnd,hcp/tssD,icmF/tssM,impA/tssA,iroE,irp1,irp2,manB,manC,mrkA,mrkB,mrkC,mrkD,mrkF,mrkI,mrkJ,rcsA,rcsB,sciN/tssJ,tle1,tli1,tssF,tssG,ugd,vasE/tssK,vgrG/tssI,vipA/tssB,vipB/tssC,wzi,yagW/ecpD,yagX/ecpC,yagY/ecpB,yagZ/ecpA,ybdA,ybtA,ybtE,y…
KP82Y	aadA2,blaCTX-M-65,blaKPC-2,blaSHV-12,blaTEM-1B,dfrA12,fosA,fosA3,mph(A),rmtB	KPHS_23120,acrA,acrB,clpV/tssH,cpsACP,dotU/tssL,entA,entB,entC,entE,entF,fepA,fepB,fepC,fepD,fepG,fes,fimA,fimB,fimC,fimD,fimE,fimF,fimG,fimH,fimI,fimK,fyuA,galF,glf,gnd,hcp/tssD,icmF/tssM,impA/tssA,iroB,iroC,iroD,iroE,iroN,irp1,irp2,iucA,iucB,iucC,iucD,iutA,manB,manC,mrkA,mrkB,mrkC,mrkD,mrkF,mrkH,mrkI,mrkJ,rcsA,rcsB,rmpA2,sciN/tssJ,senB,tle1,tli1,tssF,tssG,ugd,vasE/tssK,vgrG/tssI,vipA/tssB,vipB/…
KP83G	blaKPC-2,blaLAP-2,blaSHV-155,blaTEM-1B,catA2,dfrA1,fosA,mph(E),oqxA,oqxB,qnrS1,rmtB,sul1,tet(A)	KPHS_23120,acrA,acrB,clpV/tssH,cpsACP,dotU/tssL,entA,entB,entC,entE,entF,fepA,fepB,fepC,fepD,fepG,fes,fimA,fimB,fimC,fimD,fimE,fimF,fimG,fimH,fimI,fimK,fyuA,galF,gnd,hcp/tssD,icmF/tssM,impA/tssA,iroE,irp1,irp2,iucA,iucB,iucC,iucD,iutA,mrkA,mrkB,mrkC,mrkD,mrkF,mrkH,mrkI,mrkJ,rcsA,rcsB,rmpA2,sciN/tssJ,tle1,tli1,tssF,tssG,ugd,vasE/tssK,vgrG/tssI,vipA/tssB,vipB/tssC,wzi,yagW/ecpD,yagX/ecpC,yagY/ecpB,…
KP83Y	aadA2,blaCTX-M-65,blaKPC-2,blaLAP-2,blaSHV-12,blaTEM-1B,dfrA14,fosA,fosA3,qnrS1,rmtB,sul2,tet(A)	KPHS_23120,acrA,acrB,clpV/tssH,cpsACP,dotU/tssL,entA,entB,entC,entE,entF,fepA,fepB,fepC,fepD,fepG,fes,fimA,fimB,fimC,fimD,fimE,fimF,fimG,fimH,fimI,fimK,fyuA,galF,glf,gnd,hcp/tssD,icmF/tssM,impA/tssA,iroE,irp1,irp2,iucA,iucB,iucC,iucD,iutA,manB,manC,mrkA,mrkB,mrkC,mrkD,mrkF,mrkH,mrkI,mrkJ,rcsA,rcsB,rmpA2,sciN/tssJ,tle1,tli1,tssF,tssG,ugd,vasE/tssK,vgrG/tssI,vipB/tssC,wbbM,wbbN,wbbO,wza,wzi,wzm,wzt…
KP84G	blaKPC-2,blaSHV-182,blaTEM-1B,catA2,dfrA1,fosA,oqxA,oqxB,rmtB,sul1,tet(A),tet(D)	KPHS_23120,acrA,acrB,clpV/tssH,cpsACP,dotU/tssL,entA,entB,entC,entE,entF,fepA,fepB,fepC,fepD,fepG,fes,fimA,fimB,fimC,fimD,fimE,fimF,fimG,fimH,fimI,fimK,fyuA,galF,gnd,hcp/tssD,icmF/tssM,impA/tssA,iroE,irp1,irp2,manB,manC,mrkA,mrkB,mrkC,mrkD,mrkF,mrkI,mrkJ,rcsA,rcsB,sciN/tssJ,tle1,tli1,tssF,tssG,ugd,vasE/tssK,vgrG/tssI,vipA/tssB,vipB/tssC,wzi,yagW/ecpD,yagX/ecpC,yagY/ecpB,yagZ/ecpA,ybdA,ybtA,ybtE,y…
KP84Y	blaKPC-2,blaSHV-182,blaTEM-1B,catA2,dfrA1,fosA,oqxA,oqxB,rmtB,sul1,tet(A),tet(D)	KPHS_23120,acrA,acrB,clpV/tssH,cpsACP,dotU/tssL,entA,entB,entC,entE,entF,fepA,fepB,fepC,fepD,fepG,fes,fimA,fimB,fimC,fimD,fimE,fimF,fimG,fimH,fimI,fimK,fyuA,galF,gnd,hcp/tssD,icmF/tssM,impA/tssA,iroE,irp1,irp2,manB,manC,mrkA,mrkB,mrkC,mrkD,mrkF,mrkI,mrkJ,rcsA,rcsB,sciN/tssJ,tle1,tli1,tssF,tssG,ugd,vasE/tssK,vgrG/tssI,vipA/tssB,vipB/tssC,wzi,yagW/ecpD,yagX/ecpC,yagY/ecpB,yagZ/ecpA,ybdA,ybtA,ybtE,y…
KP85G	aadA2,blaKPC-2,blaSHV-182,blaTEM-1B,catA2,dfrA1,fosA,oqxA,oqxB,rmtB,tet(A),tet(D)	KPHS_23120,acrA,acrB,clpV/tssH,cpsACP,dotU/tssL,entA,entB,entC,entE,entF,fepA,fepB,fepC,fepD,fepG,fes,fimA,fimB,fimC,fimD,fimE,fimF,fimG,fimH,fimI,fimK,fyuA,galF,gnd,hcp/tssD,icmF/tssM,impA/tssA,iroE,irp1,irp2,manB,manC,mrkA,mrkB,mrkC,mrkD,mrkF,mrkI,mrkJ,rcsA,rcsB,sciN/tssJ,tle1,tli1,tssF,tssG,ugd,vasE/tssK,vgrG/tssI,vipA/tssB,vipB/tssC,wzi,yagW/ecpD,yagX/ecpC,yagY/ecpB,yagZ/ecpA,ybdA,ybtA,ybtE,y…
KP85Y	blaKPC-2,blaLAP-2,blaSHV-12,blaTEM-1B,catA2,dfrA1,fosA,mph(E),oqxA,oqxB,qnrS1,rmtB,sul1,tet(A)	acrA,acrB,cpsACP,entA,entB,entC,entE,entF,fepA,fepB,fepC,fepD,fepG,fes,fimA,fimB,fimC,fimD,fimE,fimF,fimG,fimH,fimI,fimK,fyuA,galF,gnd,iroE,irp1,irp2,iucA,iucB,iucC,iucD,iutA,mrkA,mrkB,mrkC,mrkD,mrkF,mrkH,mrkI,mrkJ,rcsA,rcsB,rmpA2,ugd,wzi,yagW/ecpD,yagX/ecpC,yagY/ecpB,yagZ/ecpA,ybdA,ybtA,ybtE,ybtP,ybtQ,ybtS,ybtT,ybtU,ybtX,ykgK/ecpR
KP87G	aadA2,blaKPC-2,blaSHV-182,blaTEM-1B,catA2,dfrA1,fosA,oqxA,oqxB,rmtB,tet(A),tet(D)	KPHS_23120,acrA,acrB,clpV/tssH,cpsACP,dotU/tssL,entA,entB,entC,entE,entF,fepA,fepB,fepC,fepD,fepG,fes,fimA,fimB,fimC,fimD,fimE,fimF,fimG,fimH,fimI,fimK,fyuA,galF,gnd,hcp/tssD,icmF/tssM,impA/tssA,iroE,irp1,irp2,manB,manC,mrkA,mrkB,mrkC,mrkD,mrkF,mrkI,mrkJ,rcsA,rcsB,sciN/tssJ,tle1,tli1,tssF,tssG,ugd,vasE/tssK,vgrG/tssI,vipA/tssB,vipB/tssC,wzi,yagW/ecpD,yagX/ecpC,yagY/ecpB,yagZ/ecpA,ybdA,ybtA,ybtE,y…
KP87Y	aadA2,blaKPC-2,blaSHV-182,blaTEM-1B,catA2,dfrA1,fosA,oqxA,oqxB,rmtB,tet(A),tet(D)	KPHS_23120,acrA,acrB,clpV/tssH,cpsACP,dotU/tssL,entA,entB,entC,entE,entF,fepA,fepB,fepC,fepD,fepG,fes,fimA,fimB,fimC,fimD,fimE,fimF,fimG,fimH,fimI,fimK,fyuA,galF,gnd,hcp/tssD,icmF/tssM,impA/tssA,iroE,irp1,irp2,manB,manC,mrkA,mrkB,mrkC,mrkD,mrkF,mrkI,mrkJ,rcsA,rcsB,sciN/tssJ,tle1,tli1,tssF,tssG,ugd,vasE/tssK,vgrG/tssI,vipA/tssB,vipB/tssC,wzi,yagW/ecpD,yagX/ecpC,yagY/ecpB,yagZ/ecpA,ybdA,ybtA,ybtE,y…
KP88G	blaCTX-M-65,blaKPC-2,blaSHV-155,blaTEM-1B,catA2,fosA,mph(E),oqxA,oqxB,rmtB	KPHS_23120,acrA,acrB,clpV/tssH,cpsACP,dotU/tssL,entA,entB,entC,entE,entF,fepA,fepB,fepC,fepD,fepG,fes,fimA,fimB,fimC,fimD,fimE,fimF,fimG,fimH,fimI,fimK,fyuA,galF,gnd,hcp/tssD,icmF/tssM,impA/tssA,iroE,irp1,irp2,iucA,iucB,iucC,iucD,iutA,mrkA,mrkB,mrkC,mrkD,mrkF,mrkH,mrkI,mrkJ,rcsA,rcsB,rmpA2,sciN/tssJ,tle1,tli1,tssF,tssG,ugd,vasE/tssK,vgrG/tssI,vipA/tssB,vipB/tssC,wzi,yagW/ecpD,yagX/ecpC,yagY/ecpB,…
KP88Y	blaCTX-M-65,blaKPC-2,blaSHV-12,blaTEM-1B,catA2,fosA,mph(E),oqxA,oqxB,rmtB	KPHS_23120,acrA,acrB,clpV/tssH,cpsACP,dotU/tssL,entA,entB,entC,entE,entF,fepA,fepB,fepC,fepD,fepG,fes,fimA,fimB,fimC,fimD,fimE,fimF,fimG,fimH,fimI,fimK,fyuA,galF,gnd,hcp/tssD,icmF/tssM,impA/tssA,iroE,irp1,irp2,iucA,iucB,iucC,iucD,iutA,mrkA,mrkB,mrkC,mrkD,mrkF,mrkH,mrkI,mrkJ,rcsA,rcsB,rmpA2,sciN/tssJ,tle1,tli1,tssF,tssG,ugd,vasE/tssK,vgrG/tssI,vipA/tssB,vipB/tssC,wzi,yagW/ecpD,yagX/ecpC,yagY/ecpB,…
KP89G	aadA2,blaKPC-2,blaSHV-182,blaTEM-1B,catA2,dfrA1,fosA,oqxA,oqxB,rmtB,tet(A),tet(D)	KPHS_23120,acrA,acrB,clpV/tssH,cpsACP,dotU/tssL,entA,entB,entC,entE,entF,fepA,fepB,fepC,fepD,fepG,fes,fimA,fimB,fimC,fimD,fimE,fimF,fimG,fimH,fimI,fimK,fyuA,galF,gnd,hcp/tssD,icmF/tssM,impA/tssA,iroE,irp1,irp2,manB,manC,mrkA,mrkB,mrkC,mrkD,mrkF,mrkI,mrkJ,rcsA,rcsB,sciN/tssJ,tle1,tli1,tssF,tssG,ugd,vasE/tssK,vgrG/tssI,vipA/tssB,vipB/tssC,wzi,yagW/ecpD,yagX/ecpC,yagY/ecpB,yagZ/ecpA,ybdA,ybtA,ybtE,y…
KP89Y	aadA2,blaKPC-2,blaSHV-182,blaTEM-1B,catA2,dfrA1,fosA,oqxA,oqxB,rmtB,tet(A),tet(D)	KPHS_23120,acrA,acrB,clpV/tssH,cpsACP,dotU/tssL,entA,entB,entC,entE,entF,fepA,fepB,fepC,fepD,fepG,fes,fimA,fimB,fimC,fimD,fimE,fimF,fimG,fimH,fimI,fimK,fyuA,galF,gnd,hcp/tssD,icmF/tssM,impA/tssA,iroE,irp1,irp2,manB,manC,mrkA,mrkB,mrkC,mrkD,mrkF,mrkI,mrkJ,rcsA,rcsB,sciN/tssJ,tle1,tli1,tssF,tssG,ugd,vasE/tssK,vgrG/tssI,vipA/tssB,vipB/tssC,wzi,yagW/ecpD,yagX/ecpC,yagY/ecpB,yagZ/ecpA,ybdA,ybtA,ybtE,y…
KP99G	aadA2,blaKPC-2,blaLAP-2,blaSHV-12,blaTEM-1B,catA2,dfrA14,fosA,qnrS1,rmtB,sul2,tet(A)	KPHS_23120,acrA,acrB,clpV/tssH,cpsACP,dotU/tssL,entA,entB,entC,entE,entF,fepA,fepB,fepC,fepD,fepG,fes,fimA,fimB,fimC,fimD,fimE,fimF,fimG,fimH,fimI,fimK,fyuA,galF,glf,gnd,hcp/tssD,icmF/tssM,impA/tssA,iroE,irp1,irp2,iucA,iucB,iucC,iucD,iutA,manB,manC,mrkA,mrkB,mrkC,mrkD,mrkF,mrkH,mrkI,mrkJ,rcsA,rcsB,rmpA,rmpA2,sciN/tssJ,tle1,tli1,tssF,tssG,ugd,vasE/tssK,vgrG/tssI,vipB/tssC,wbbM,wbbN,wbbO,wza,wzi,wz…
KP99Y	aadA2,blaKPC-2,blaLAP-2,blaTEM-1B,catA2,dfrA14,fosA,qnrS1,rmtB,sul2,tet(A)	KPHS_23120,acrA,acrB,clpV/tssH,cpsACP,dotU/tssL,entA,entB,entC,entE,entF,fepA,fepB,fepC,fepD,fepG,fes,fimA,fimB,fimC,fimD,fimE,fimF,fimG,fimH,fimI,fimK,fyuA,galF,glf,gnd,hcp/tssD,icmF/tssM,impA/tssA,iroE,irp1,irp2,iucA,iucB,iucC,iucD,iutA,manB,manC,mrkA,mrkB,mrkC,mrkD,mrkF,mrkH,mrkI,mrkJ,rcsA,rcsB,rmpA,rmpA2,sciN/tssJ,tle1,tli1,tssF,tssG,ugd,vasE/tssK,vgrG/tssI,vipB/tssC,wbbM,wbbN,wbbO,wza,wzi,wz…
KP100G	blaCTX-M-147,blaKPC-2,blaLAP-2,blaSHV-182,blaTEM-1B,dfrA14,fosA,fosA3,qnrS1,rmtB,sul2,tet(A)	KPHS_23120,acrA,acrB,clpV/tssH,cpsACP,dotU/tssL,entA,entB,entC,entE,entF,fepA,fepB,fepC,fepD,fepG,fes,fimA,fimB,fimC,fimD,fimE,fimF,fimG,fimH,fimI,fimK,fyuA,galF,glf,gnd,hcp/tssD,icmF/tssM,impA/tssA,iroE,irp1,irp2,iucA,iucB,iucC,iucD,iutA,manB,manC,mrkA,mrkB,mrkC,mrkD,mrkF,mrkI,mrkJ,rcsA,rcsB,rmpA2,sciN/tssJ,tle1,tli1,tssF,tssG,ugd,vasE/tssK,vgrG/tssI,vipA/tssB,vipB/tssC,wbbM,wbbN,wbbO,wza,wzi,wz…
KP100Y	blaCTX-M-65,blaKPC-2,blaLAP-2,blaSHV-182,blaTEM-1B,dfrA14,fosA,fosA3,qnrS1,rmtB,sul2,tet(A)	KPHS_23120,acrA,acrB,clpV/tssH,cpsACP,dotU/tssL,entA,entB,entC,entE,entF,fepA,fepB,fepC,fepD,fepG,fes,fimA,fimB,fimC,fimD,fimE,fimF,fimG,fimH,fimI,fimK,fyuA,galF,glf,gnd,hcp/tssD,icmF/tssM,impA/tssA,iroE,irp1,irp2,iucA,iucB,iucC,iucD,iutA,manB,manC,mrkA,mrkB,mrkC,mrkD,mrkF,mrkI,mrkJ,rcsA,rcsB,rmpA2,sciN/tssJ,tle1,tli1,tssF,tssG,ugd,vasE/tssK,vgrG/tssI,vipA/tssB,vipB/tssC,wbbM,wbbN,wbbO,wza,wzi,wz…
KP115G	aadA2,blaCTX-M-65,blaKPC-2,blaSHV-12,blaTEM-1B,fosA,fosA3,oqxA,oqxB,rmtB	KPHS_23120,acrA,acrB,clpV/tssH,cpsACP,dotU/tssL,entA,entB,entC,entE,entF,fepA,fepB,fepC,fepD,fepG,fes,fimA,fimB,fimC,fimD,fimE,fimF,fimG,fimH,fimI,fimK,fyuA,galF,glf,gnd,hcp/tssD,icmF/tssM,impA/tssA,iroE,irp1,irp2,mrkA,mrkB,mrkC,mrkD,mrkF,mrkH,mrkI,mrkJ,rcsA,rcsB,sciN/tssJ,tle1,tli1,tssF,tssG,ugd,vasE/tssK,vgrG/tssI,vipA/tssB,vipB/tssC,wbbM,wbbN,wbbO,wza,wzi,wzm,wzt,yagW/ecpD,yagX/ecpC,yagY/ecpB,…
KP119G	aadA2,blaKPC-2,blaSHV-182,catA2,fosA,oqxA,oqxB	KPHS_23120,acrA,acrB,clpV/tssH,cpsACP,dotU/tssL,entA,entB,entC,entE,entF,fepA,fepB,fepC,fepD,fepG,fes,fimA,fimB,fimC,fimD,fimE,fimF,fimG,fimH,fimI,fimK,fyuA,galF,gnd,hcp/tssD,icmF/tssM,impA/tssA,iroE,irp1,irp2,mrkA,mrkB,mrkC,mrkD,mrkF,mrkH,mrkI,mrkJ,rcsA,rcsB,sciN/tssJ,tle1,tli1,tssF,tssG,ugd,vgrG/tssI,yagW/ecpD,yagX/ecpC,yagY/ecpB,yagZ/ecpA,ybdA,ybtA,ybtE,ybtP,ybtQ,ybtS,ybtT,ybtU,ybtX,ykgK/ecpR
KP119Y	aadA2,blaKPC-2,blaSHV-182,catA2,fosA,oqxA,oqxB	KPHS_23120,acrA,acrB,clpV/tssH,cpsACP,dotU/tssL,entA,entB,entC,entE,entF,fepA,fepB,fepC,fepD,fepG,fes,fimA,fimB,fimC,fimD,fimE,fimF,fimG,fimH,fimI,fimK,fyuA,galF,gnd,hcp/tssD,icmF/tssM,impA/tssA,iroE,irp1,irp2,mrkA,mrkB,mrkC,mrkD,mrkF,mrkH,mrkI,mrkJ,rcsA,rcsB,sciN/tssJ,tle1,tli1,tssF,tssG,ugd,vgrG/tssI,yagW/ecpD,yagX/ecpC,yagY/ecpB,yagZ/ecpA,ybdA,ybtA,ybtE,ybtP,ybtQ,ybtS,ybtT,ybtU,ybtX,ykgK/ecpR
KP154G	ARR-3,aac(3)-IId,aac(6')-Ib-cr,aph(3')-Ia,blaKPC-2,blaLAP-2,blaOXA-1,blaSHV-12,blaTEM-1B,catB3,dfrA1,fosA,fosA3,mph(A),qnrS1,rmtB,sul1,tet(A)	KPHS_23120,acrA,acrB,clpV/tssH,cpsACP,dotU/tssL,entA,entB,entC,entE,entF,fepA,fepB,fepC,fepD,fepG,fes,fimA,fimB,fimC,fimD,fimE,fimF,fimG,fimH,fimI,fimK,fyuA,galF,gnd,hcp/tssD,icmF/tssM,impA/tssA,iroE,irp1,irp2,iucA,iucB,iucC,iucD,iutA,mrkA,mrkB,mrkC,mrkD,mrkF,mrkJ,rcsA,rcsB,rmpA2,sciN/tssJ,tle1,tli1,tssF,tssG,ugd,vasE/tssK,vgrG/tssI,vipA/tssB,vipB/tssC,wzi,yagW/ecpD,yagX/ecpC,yagY/ecpB,yagZ/ecpA,…
KP154Y	ARR-3,aac(3)-IId,aac(6')-Ib-cr,aph(3')-Ia,blaKPC-2,blaLAP-2,blaOXA-1,blaSHV-12,blaTEM-1B,catB3,dfrA1,fosA,fosA3,mph(A),qnrS1,rmtB,sul1,tet(A)	KPHS_23120,acrA,acrB,clpV/tssH,cpsACP,dotU/tssL,entA,entB,entC,entE,entF,fepA,fepB,fepC,fepD,fepG,fes,fimA,fimB,fimC,fimD,fimE,fimF,fimG,fimH,fimI,fimK,fyuA,galF,gnd,hcp/tssD,icmF/tssM,impA/tssA,iroE,irp1,irp2,iucA,iucB,iucC,iucD,iutA,mrkA,mrkB,mrkC,mrkD,mrkF,mrkJ,rcsA,rcsB,rmpA2,sciN/tssJ,tle1,tli1,tssF,tssG,ugd,vasE/tssK,vgrG/tssI,vipA/tssB,vipB/tssC,wzi,yagW/ecpD,yagX/ecpC,yagY/ecpB,yagZ/ecpA,…
KP193G	blaCTX-M-65,blaKPC-2,blaLAP-2,blaTEM-1B,catA2,dfrA14,fosA,qnrS1,rmtB,sul2,tet(A)	KPHS_23120,acrA,acrB,clpV/tssH,cpsACP,dotU/tssL,entA,entB,entC,entE,entF,fepA,fepB,fepC,fepD,fepG,fes,fimA,fimB,fimC,fimD,fimE,fimF,fimG,fimH,fimI,fimK,fyuA,galF,glf,gnd,hcp/tssD,icmF/tssM,impA/tssA,iroE,irp1,irp2,iucA,iucB,iucC,iucD,iutA,manB,manC,mrkA,mrkB,mrkC,mrkD,mrkF,mrkH,mrkI,mrkJ,rcsA,rcsB,rmpA,rmpA2,sciN/tssJ,tle1,tli1,tssF,tssG,ugd,vasE/tssK,vgrG/tssI,vipB/tssC,wbbM,wbbN,wbbO,wza,wzi,wz…
KP197Y	blaCTX-M-65,blaKPC-2,blaSHV-12,blaTEM-1B,catA2,fosA,fosA3,mph(E),oqxA,oqxB,rmtB	KPHS_23120,acrA,acrB,clpV/tssH,cpsACP,dotU/tssL,entA,entB,entC,entE,entF,fepA,fepB,fepC,fepD,fepG,fes,fimA,fimB,fimC,fimD,fimE,fimF,fimG,fimH,fimI,fimK,fyuA,galF,gnd,hcp/tssD,icmF/tssM,impA/tssA,iroE,irp1,irp2,iucA,iucB,iucC,iucD,iutA,mrkA,mrkB,mrkC,mrkD,mrkF,mrkH,mrkI,mrkJ,rcsA,rcsB,rmpA2,sciN/tssJ,tle1,tli1,tssF,tssG,ugd,vasE/tssK,vgrG/tssI,vipB/tssC,wzi,yagW/ecpD,yagX/ecpC,yagY/ecpB,yagZ/ecpA,…
KP198G	aadA2,blaCTX-M-65,blaKPC-2,blaSHV-182,blaTEM-1B,catA2,dfrA1,fosA,oqxA,oqxB,rmtB,tet(A),tet(D)	KPHS_23120,acrA,acrB,clpV/tssH,cpsACP,dotU/tssL,entA,entB,entC,entE,entF,fepA,fepB,fepC,fepD,fepG,fes,fimA,fimB,fimC,fimD,fimE,fimF,fimG,fimH,fimI,fimK,fyuA,galF,gnd,hcp/tssD,icmF/tssM,impA/tssA,iroE,irp1,irp2,manB,manC,mrkA,mrkB,mrkC,mrkD,mrkF,mrkI,mrkJ,rcsA,rcsB,sciN/tssJ,tle1,tli1,tssF,tssG,ugd,vasE/tssK,vgrG/tssI,vipA/tssB,vipB/tssC,wzi,yagW/ecpD,yagX/ecpC,yagY/ecpB,yagZ/ecpA,ybdA,ybtA,ybtE,y…
KP201Y	aadA2,blaCTX-M-65,blaKPC-2,blaSHV-182,blaTEM-1B,catA2,dfrA1,fosA,oqxA,oqxB,rmtB,tet(A),tet(D)	KPHS_23120,acrA,acrB,clpV/tssH,cpsACP,dotU/tssL,entA,entB,entC,entE,entF,fepA,fepB,fepC,fepD,fepG,fes,fimA,fimB,fimC,fimD,fimE,fimF,fimG,fimH,fimI,fimK,fyuA,galF,gnd,hcp/tssD,icmF/tssM,impA/tssA,iroE,irp1,irp2,manB,manC,mrkA,mrkB,mrkC,mrkD,mrkF,mrkI,mrkJ,rcsA,rcsB,sciN/tssJ,tle1,tli1,tssF,tssG,ugd,vasE/tssK,vgrG/tssI,vipA/tssB,vipB/tssC,wzi,yagW/ecpD,yagX/ecpC,yagY/ecpB,yagZ/ecpA,ybdA,ybtA,ybtE,y…
KP202Y	blaCTX-M-65,blaKPC-2,blaLAP-2,blaSHV-12,blaTEM-1B,catA2,dfrA14,fosA,qnrS1,rmtB,sul2,tet(A)	KPHS_23120,acrA,acrB,clpV/tssH,cpsACP,dotU/tssL,entA,entB,entC,entE,entF,fepA,fepB,fepC,fepD,fepG,fes,fimA,fimB,fimC,fimD,fimE,fimF,fimG,fimH,fimI,fimK,fyuA,galF,glf,gnd,hcp/tssD,icmF/tssM,impA/tssA,iroE,irp1,irp2,iucA,iucB,iucC,iucD,iutA,manB,manC,mrkA,mrkB,mrkC,mrkD,mrkF,mrkH,mrkI,mrkJ,rcsA,rcsB,rmpA,rmpA2,sciN/tssJ,tle1,tli1,tssF,tssG,ugd,vasE/tssK,vgrG/tssI,vipB/tssC,wbbM,wbbN,wbbO,wza,wzi,wz…
KP211G	blaIMP-4,blaKPC-2,blaOKP-B-3,fosA5,qnrS1	KPHS_23120,acrA,acrB,clpV/tssH,cpsACP,dotU/tssL,entA,entB,entC,entD,entE,entF,fepA,fepB,fepC,fepD,fepG,fes,fimA,fimB,fimC,fimD,fimE,fimF,fimG,fimH,fimI,galF,gnd,hcp/tssD,impA/tssA,iroE,mrkA,mrkB,mrkC,mrkD,mrkF,mrkH,mrkI,mrkJ,rcsA,rcsB,sciN/tssJ,tli1,tssF,tssG,ugd,vasE/tssK,vgrG/tssI,vipA/tssB,vipB/tssC,wzi,yagW/ecpD,yagX/ecpC,yagY/ecpB,yagZ/ecpA,ybdA,ykgK/ecpR
KP223G	aac(3)-IId,aadA2,armA,blaDHA-1,blaKPC-2,blaSHV-12,blaTEM-1B,catA2,dfrA1,fosA,mph(A),mph(E),msr(E),qnrB4,qnrS1,rmtB,tet(A)	KPHS_23120,acrA,acrB,clpV/tssH,cpsACP,dotU/tssL,entA,entB,entC,entE,entF,fepA,fepB,fepC,fepD,fepG,fes,fimA,fimB,fimC,fimD,fimE,fimF,fimG,fimH,fimI,fimK,fyuA,galF,glf,gnd,hcp/tssD,icmF/tssM,impA/tssA,iroE,irp1,irp2,iucA,iucB,iucC,iucD,iutA,manB,manC,mrkA,mrkB,mrkC,mrkD,mrkF,mrkH,mrkI,mrkJ,rcsA,rcsB,rmpA2,sciN/tssJ,tle1,tli1,tssF,tssG,ugd,vasE/tssK,vgrG/tssI,vipB/tssC,wbbM,wbbN,wbbO,wza,wzi,wzm,wzt…
KP223Y	aac(3)-IId,aadA2,armA,blaDHA-1,blaKPC-2,blaSHV-12,blaTEM-1B,catA2,dfrA1,fosA,mph(A),mph(E),msr(E),qnrB4,qnrS1,rmtB,tet(A)	KPHS_23120,acrA,acrB,clpV/tssH,cpsACP,dotU/tssL,entA,entB,entC,entE,entF,fepA,fepB,fepC,fepD,fepG,fes,fimA,fimB,fimC,fimD,fimE,fimF,fimG,fimH,fimI,fimK,fyuA,galF,glf,gnd,hcp/tssD,icmF/tssM,impA/tssA,iroE,irp1,irp2,iucA,iucB,iucC,iucD,iutA,manB,manC,mrkA,mrkB,mrkC,mrkD,mrkF,mrkH,mrkI,mrkJ,rcsA,rcsB,rmpA2,sciN/tssJ,tle1,tli1,tssF,tssG,ugd,vasE/tssK,vgrG/tssI,vipB/tssC,wbbM,wbbN,wbbO,wza,wzi,wzm,wzt…
KP226G	blaCTX-M-65,blaKPC-2,blaLAP-2,blaSHV-12,blaTEM-1B,catA2,dfrA14,fosA,qnrS1,rmtB,sul2,tet(A)	KPHS_23120,acrA,acrB,clpV/tssH,cpsACP,dotU/tssL,entA,entB,entC,entE,entF,fepA,fepB,fepC,fepD,fepG,fes,fimA,fimB,fimC,fimD,fimE,fimF,fimG,fimH,fimI,fimK,fyuA,galF,glf,gnd,hcp/tssD,icmF/tssM,impA/tssA,iroE,irp1,irp2,iucA,iucB,iucC,iucD,iutA,manB,manC,mrkA,mrkB,mrkC,mrkD,mrkF,mrkH,mrkI,mrkJ,rcsA,rcsB,rmpA,rmpA2,sciN/tssJ,tle1,tli1,tssF,tssG,ugd,vasE/tssK,vgrG/tssI,vipB/tssC,wbbM,wbbN,wbbO,wza,wzi,wz…
KP229G	blaCTX-M-65,blaKPC-2,blaSHV-155,blaTEM-1B,fosA,oqxA,oqxB,rmtB	KPHS_23120,acrA,acrB,clpV/tssH,cpsACP,dotU/tssL,entA,entB,entC,entE,entF,fepA,fepB,fepC,fepD,fepG,fes,fimA,fimB,fimC,fimD,fimE,fimF,fimG,fimH,fimI,fimK,fyuA,galF,gnd,hcp/tssD,icmF/tssM,impA/tssA,iroE,irp1,irp2,mrkA,mrkB,mrkC,mrkD,mrkF,mrkH,mrkI,mrkJ,rcsA,rcsB,sciN/tssJ,tle1,tli1,tssF,tssG,ugd,vgrG/tssI,wzi,yagW/ecpD,yagX/ecpC,yagY/ecpB,yagZ/ecpA,ybdA,ybtA,ybtE,ybtP,ybtQ,ybtS,ybtT,ybtU,ybtX,ykgK/e…
KP230G	blaCTX-M-65,blaKPC-2,blaSHV-12,blaTEM-1B,fosA,oqxA,oqxB,rmtB	KPHS_23120,acrA,acrB,clpV/tssH,cpsACP,dotU/tssL,entA,entB,entC,entE,entF,fepA,fepB,fepC,fepD,fepG,fes,fimA,fimB,fimC,fimD,fimE,fimF,fimG,fimH,fimI,fimK,fyuA,galF,gnd,hcp/tssD,icmF/tssM,impA/tssA,iroE,irp1,irp2,mrkA,mrkB,mrkC,mrkD,mrkF,mrkH,mrkI,mrkJ,rcsA,rcsB,sciN/tssJ,tle1,tli1,tssF,tssG,ugd,vgrG/tssI,wzi,yagW/ecpD,yagX/ecpC,yagY/ecpB,yagZ/ecpA,ybdA,ybtA,ybtE,ybtP,ybtQ,ybtS,ybtT,ybtU,ybtX,ykgK/e…
KP230Y	blaCTX-M-65,blaKPC-2,blaSHV-182,blaTEM-1B,fosA,oqxA,oqxB,rmtB	KPHS_23120,acrA,acrB,clpV/tssH,cpsACP,dotU/tssL,entA,entB,entC,entE,entF,fepA,fepB,fepC,fepD,fepG,fes,fimA,fimB,fimC,fimD,fimE,fimF,fimG,fimH,fimI,fimK,fyuA,galF,gnd,hcp/tssD,icmF/tssM,impA/tssA,iroE,irp1,irp2,mrkA,mrkB,mrkC,mrkD,mrkF,mrkH,mrkI,mrkJ,rcsA,rcsB,sciN/tssJ,tle1,tli1,tssF,tssG,ugd,vgrG/tssI,wzi,yagW/ecpD,yagX/ecpC,yagY/ecpB,yagZ/ecpA,ybdA,ybtA,ybtE,ybtP,ybtQ,ybtS,ybtT,ybtU,ybtX,ykgK/e…
KP239Y	blaCTX-M-65,blaKPC-2,blaSHV-155,blaTEM-1B,fosA,oqxA,oqxB,rmtB	KPHS_23120,acrA,acrB,clpV/tssH,cpsACP,dotU/tssL,entA,entB,entC,entE,entF,fepA,fepB,fepC,fepD,fepG,fes,fimA,fimB,fimC,fimD,fimE,fimF,fimG,fimH,fimI,fimK,fyuA,galF,gnd,hcp/tssD,icmF/tssM,impA/tssA,iroE,irp1,irp2,mrkA,mrkB,mrkC,mrkD,mrkF,mrkH,mrkI,mrkJ,rcsA,rcsB,sciN/tssJ,tle1,tli1,tssF,tssG,ugd,vgrG/tssI,wzi,yagW/ecpD,yagX/ecpC,yagY/ecpB,yagZ/ecpA,ybdA,ybtA,ybtE,ybtP,ybtQ,ybtS,ybtT,ybtU,ybtX,ykgK/e…
KP241G	aac(3)-IId,aph(3')-Ia,armA,blaDHA-1,blaKPC-2,blaSHV-106,fosA,mph(E),msr(E),oqxA,oqxB,qnrB4,sul1	acrA,acrB,clpV/tssH,cpsACP,dotU/tssL,entA,entB,entC,entE,entF,fepA,fepB,fepC,fepD,fepG,fes,fimA,fimB,fimC,fimD,fimE,fimF,fimG,fimH,fimI,fimK,fyuA,galF,glf,gnd,hcp/tssD,icmF/tssM,iroE,irp1,irp2,iucA,iucB,iucC,iucD,iutA,kfoC,mrkB,mrkC,mrkD,mrkF,mrkH,mrkI,mrkJ,rcsA,rcsB,rmpA2,sciN/tssJ,tssF,tssG,ugd,vasE/tssK,vipA/tssB,vipB/tssC,wbbM,wbbN,wbbO,wzi,wzm,wzt,yagW/ecpD,yagX/ecpC,yagY/ecpB,yagZ/ecpA,ybdA…
KP241Y	aac(3)-IId,aph(3')-Ia,armA,blaDHA-1,blaKPC-2,blaSHV-1,fosA,mph(E),msr(E),oqxA,oqxB,qnrB4,sul1	acrA,acrB,clpV/tssH,cpsACP,dotU/tssL,entA,entB,entC,entE,entF,fepA,fepB,fepC,fepD,fepG,fes,fimA,fimB,fimC,fimD,fimE,fimF,fimG,fimH,fimI,fimK,fyuA,galF,glf,gnd,hcp/tssD,icmF/tssM,iroE,irp1,irp2,iucA,iucB,iucC,iucD,iutA,kfoC,mrkB,mrkC,mrkD,mrkF,mrkH,mrkI,mrkJ,rcsA,rcsB,rmpA2,sciN/tssJ,tssF,tssG,ugd,vasE/tssK,vipA/tssB,vipB/tssC,wbbM,wbbN,wbbO,wzi,wzm,wzt,yagW/ecpD,yagX/ecpC,yagY/ecpB,yagZ/ecpA,ybdA…
KP261G	blaCTX-M-14,blaLAP-2,blaSHV-187,dfrA1,fosA,oqxA,oqxB,qnrS1,sul1,tet(A)	acrA,acrB,clpV/tssH,cpsACP,dotU/tssL,entA,entB,entC,entE,entF,fepA,fepB,fepC,fepD,fepG,fes,fimA,fimB,fimC,fimD,fimE,fimF,fimG,fimH,fimI,fimK,galF,glf,gnd,hcp/tssD,icmF/tssM,impA/tssA,iroE,kfoC,manB,manC,mrkA,mrkB,mrkC,mrkD,mrkF,mrkH,mrkI,mrkJ,rcsA,rcsB,sciN/tssJ,tssF,tssG,ugd,vasE/tssK,vipA/tssB,vipB/tssC,wbbM,wbbN,wbbO,wcaG,wcaH,wcaI,wcaJ,wzi,wzm,wzt,yagW/ecpD,yagX/ecpC,yagY/ecpB,yagZ/ecpA,ybdA,…
KP280G	aadA2,blaKPC-2,blaLAP-2,blaSHV-155,blaTEM-1B,catA2,dfrA1,fosA,fosA3,mph(E),oqxA,oqxB,qnrS1,rmtB,tet(A)	KPHS_23120,acrA,acrB,clpV/tssH,cpsACP,dotU/tssL,entA,entB,entC,entE,entF,fepA,fepB,fepC,fepD,fepG,fes,fimA,fimB,fimC,fimD,fimE,fimF,fimG,fimH,fimI,fimK,fyuA,galF,gnd,hcp/tssD,icmF/tssM,impA/tssA,iroE,irp1,irp2,iucA,iucB,iucC,iucD,iutA,mrkA,mrkB,mrkC,mrkD,mrkF,mrkH,mrkI,mrkJ,rcsA,rcsB,rmpA2,sciN/tssJ,tle1,tli1,tssF,tssG,ugd,vasE/tssK,vgrG/tssI,vipA/tssB,vipB/tssC,wzi,yagW/ecpD,yagX/ecpC,yagY/ecpB,…
KP283G	aadA2,blaKPC-2,blaLAP-2,blaSHV-155,blaTEM-1B,catA2,dfrA1,fosA,fosA3,mph(E),oqxA,oqxB,qnrS1,rmtB,tet(A)	KPHS_23120,acrA,acrB,clpV/tssH,cpsACP,dotU/tssL,entA,entB,entC,entE,entF,fepA,fepB,fepC,fepD,fepG,fes,fimA,fimB,fimC,fimD,fimE,fimF,fimG,fimH,fimI,fimK,fyuA,galF,gnd,hcp/tssD,icmF/tssM,impA/tssA,iroE,irp1,irp2,iucA,iucB,iucC,iucD,iutA,mrkA,mrkB,mrkC,mrkD,mrkF,mrkH,mrkI,mrkJ,rcsA,rcsB,rmpA2,sciN/tssJ,tle1,tli1,tssF,tssG,ugd,vasE/tssK,vgrG/tssI,vipA/tssB,vipB/tssC,wzi,yagW/ecpD,yagX/ecpC,yagY/ecpB,…
KP283Y	aadA2,blaKPC-2,blaLAP-2,blaSHV-12,blaTEM-1B,catA2,dfrA1,fosA,fosA3,mph(E),oqxA,oqxB,qnrS1,rmtB,sul2,tet(A)	KPHS_23120,acrA,acrB,clpV/tssH,cpsACP,dotU/tssL,entA,entB,entC,entE,entF,fepA,fepB,fepC,fepD,fepG,fes,fimA,fimB,fimC,fimD,fimE,fimF,fimG,fimH,fimI,fimK,fyuA,galF,glf,hcp/tssD,icmF/tssM,impA/tssA,iroE,irp1,irp2,iucA,iucB,iucC,iucD,iutA,manB,manC,mrkA,mrkB,mrkC,mrkD,mrkF,mrkH,mrkI,mrkJ,rcsA,rcsB,rmpA2,sciN/tssJ,tle1,tli1,tssF,tssG,ugd,vasE/tssK,vgrG/tssI,vipA/tssB,vipB/tssC,wbbM,wbbN,wbbO,wza,wzi,w…
KP315Y	blaKPC-2,blaSHV-12,blaTEM-1B,fosA,fosA3,rmtB	KPHS_23120,acrA,acrB,clpV/tssH,cpsACP,dotU/tssL,entA,entB,entC,entE,entF,fepA,fepB,fepC,fepD,fepG,fes,fimA,fimB,fimC,fimD,fimE,fimF,fimG,fimH,fimI,fimK,fyuA,galF,glf,gnd,hcp/tssD,icmF/tssM,impA/tssA,iroE,irp1,irp2,iucA,iucB,iucC,iucD,iutA,manB,manC,mrkA,mrkB,mrkC,mrkD,mrkF,mrkH,mrkI,mrkJ,rcsA,rcsB,rmpA2,sciN/tssJ,tle1,tli1,tssF,tssG,ugd,vasE/tssK,vgrG/tssI,vipA/tssB,vipB/tssC,wbbM,wbbN,wbbO,wza,w…
KP320G	aac(6')-Ib-cr,aadA2,aph(3')-Ia,blaCTX-M-15,blaCTX-M-65,blaKPC-2,blaOXA-1,blaSHV-155,blaTEM-1B,catA2,fosA,oqxA,oqxB,tet(A)	KPHS_23120,acrA,acrB,clpV/tssH,cpsACP,dotU/tssL,entA,entB,entC,entE,entF,fepA,fepB,fepC,fepD,fepG,fes,fimA,fimB,fimC,fimD,fimE,fimF,fimG,fimH,fimI,fimK,fyuA,galF,gnd,hcp/tssD,icmF/tssM,impA/tssA,iroE,irp1,irp2,iucA,iucB,iucC,iucD,iutA,mrkA,mrkB,mrkC,mrkD,mrkF,mrkH,mrkI,mrkJ,rcsA,rcsB,rmpA2,sciN/tssJ,tle1,tli1,tssF,tssG,ugd,vasE/tssK,vgrG/tssI,vipA/tssB,vipB/tssC,wzi,yagW/ecpD,yagX/ecpC,yagY/ecpB,…
KP320Y	blaKPC-2,blaSHV-12,blaTEM-1B,fosA,fosA3,rmtB	KPHS_23120,acrA,acrB,clpV/tssH,cpsACP,dotU/tssL,entA,entB,entC,entE,entF,fepA,fepB,fepC,fepD,fepG,fes,fimA,fimB,fimC,fimD,fimE,fimF,fimG,fimH,fimI,fimK,fyuA,galF,glf,gnd,hcp/tssD,icmF/tssM,impA/tssA,iroE,irp1,irp2,iucA,iucB,iucC,iucD,iutA,manB,manC,mrkA,mrkB,mrkC,mrkD,mrkF,mrkH,mrkI,mrkJ,rcsA,rcsB,rmpA2,sciN/tssJ,tle1,tli1,tssF,tssG,ugd,vasE/tssK,vgrG/tssI,vipA/tssB,vipB/tssC,wbbM,wbbN,wbbO,wza,w…
KP322G	aac(3)-IId,aph(3'')-Ib,aph(6)-Id,blaCTX-M-14,blaKPC-2,blaLAP-2,blaSHV-182,blaTEM-1B,catA2,dfrA14,fosA,oqxA,oqxB,qnrS1,rmtB,sul2	KPHS_23120,acrA,acrB,clpV/tssH,cpsACP,dotU/tssL,entA,entB,entC,entE,entF,fepA,fepB,fepC,fepD,fepG,fes,fimA,fimB,fimC,fimD,fimE,fimF,fimG,fimH,fimI,fimK,fyuA,galF,gnd,hcp/tssD,icmF/tssM,impA/tssA,iroE,irp1,irp2,iucA,iucB,iucC,iucD,iutA,mrkA,mrkB,mrkC,mrkD,mrkF,mrkH,mrkI,mrkJ,rcsA,rcsB,rmpA2,sciN/tssJ,tle1,tli1,tssF,tssG,ugd,vasE/tssK,vgrG/tssI,vipA/tssB,vipB/tssC,yagW/ecpD,yagX/ecpC,yagY/ecpB,yagZ…
KP325Y	blaCTX-M-65,blaKPC-2,blaLAP-2,blaSHV-12,blaTEM-1B,catA2,dfrA14,fosA,qnrS1,rmtB,sul2,tet(A)	KPHS_23120,acrA,acrB,clpV/tssH,cpsACP,dotU/tssL,entA,entB,entC,entE,entF,fepA,fepB,fepC,fepD,fepG,fes,fimA,fimB,fimC,fimD,fimE,fimF,fimG,fimH,fimI,fimK,fyuA,galF,glf,gnd,hcp/tssD,icmF/tssM,impA/tssA,iroE,irp1,irp2,iucA,iucB,iucC,iucD,iutA,manB,manC,mrkA,mrkB,mrkC,mrkD,mrkF,mrkH,mrkI,mrkJ,rcsA,rcsB,rmpA,rmpA2,sciN/tssJ,tle1,tli1,tssF,tssG,ugd,vasE/tssK,vgrG/tssI,vipB/tssC,wbbM,wbbN,wbbO,wza,wzi,wz…
KP326G	aac(6')-Ib-cr,aadA2,aph(3')-Ia,blaCTX-M-15,blaCTX-M-65,blaKPC-2,blaOXA-1,blaSHV-155,blaTEM-1B,catA2,fosA,oqxA,oqxB,tet(A)	KPHS_23120,acrA,acrB,clpV/tssH,cpsACP,dotU/tssL,entA,entB,entC,entE,entF,fepA,fepB,fepC,fepD,fepG,fes,fimA,fimB,fimC,fimD,fimE,fimF,fimG,fimH,fimI,fimK,fyuA,galF,gnd,hcp/tssD,icmF/tssM,impA/tssA,iroE,irp1,irp2,iucA,iucB,iucC,iucD,iutA,mrkA,mrkB,mrkC,mrkD,mrkF,mrkH,mrkI,mrkJ,rcsA,rcsB,rmpA2,sciN/tssJ,tle1,tli1,tssF,tssG,ugd,vasE/tssK,vgrG/tssI,vipA/tssB,vipB/tssC,wzi,yagW/ecpD,yagX/ecpC,yagY/ecpB,…
KP326Y	aac(6')-Ib-cr,aadA2,aph(3')-Ia,blaCTX-M-15,blaCTX-M-65,blaKPC-2,blaOXA-1,blaTEM-1B,catA2,fosA,oqxA,oqxB,tet(A)	KPHS_23120,acrA,acrB,clpV/tssH,cpsACP,dotU/tssL,entA,entB,entC,entE,entF,fepA,fepB,fepC,fepD,fepG,fes,fimA,fimB,fimC,fimD,fimE,fimF,fimG,fimH,fimI,fimK,fyuA,galF,gnd,hcp/tssD,icmF/tssM,impA/tssA,iroE,irp1,irp2,iucA,iucB,iucC,iucD,iutA,mrkA,mrkB,mrkC,mrkD,mrkF,mrkH,mrkI,mrkJ,rcsA,rcsB,rmpA2,sciN/tssJ,tle1,tli1,tssF,tssG,ugd,vasE/tssK,vgrG/tssI,vipA/tssB,vipB/tssC,wzi,yagW/ecpD,yagX/ecpC,yagY/ecpB,…
KP329G	blaCTX-M-65,blaKPC-2,blaLAP-2,blaSHV-182,blaTEM-1B,catA2,dfrA14,fosA,qnrS1,rmtB,sul2,tet(A)	KPHS_23120,acrA,acrB,clpV/tssH,cpsACP,dotU/tssL,entA,entB,entC,entE,entF,fepA,fepB,fepC,fepD,fepG,fes,fimA,fimB,fimC,fimD,fimE,fimF,fimG,fimH,fimI,fimK,fyuA,galF,glf,gnd,hcp/tssD,icmF/tssM,impA/tssA,iroE,irp1,irp2,iucA,iucB,iucC,iucD,iutA,manB,manC,mrkA,mrkB,mrkC,mrkD,mrkF,mrkH,mrkI,mrkJ,rcsA,rcsB,rmpA,rmpA2,sciN/tssJ,tle1,tli1,tssF,tssG,ugd,vasE/tssK,vgrG/tssI,vipB/tssC,wbbM,wbbN,wbbO,wza,wzi,wz…
KP329Y	aadA2,blaCTX-M-65,blaKPC-2,blaSHV-12,blaTEM-1B,fosA,rmtB	KPHS_23120,acrA,acrB,clpV/tssH,cpsACP,dotU/tssL,entA,entB,entC,entE,entF,fepA,fepB,fepC,fepD,fepG,fes,fimA,fimB,fimC,fimD,fimE,fimF,fimG,fimH,fimI,fimK,fyuA,galF,glf,gnd,hcp/tssD,icmF/tssM,impA/tssA,iroE,irp1,irp2,manB,manC,mrkA,mrkB,mrkC,mrkD,mrkF,mrkH,mrkI,mrkJ,rcsA,rcsB,sciN/tssJ,senB,tle1,tli1,tssF,tssG,ugd,vasE/tssK,vgrG/tssI,vipA/tssB,vipB/tssC,wbbM,wbbN,wbbO,wza,wzi,wzm,wzt,yagW/ecpD,yagX/…
KP330Y	aadA2,blaCTX-M-65,blaKPC-2,blaSHV-12,blaTEM-1B,fosA,rmtB	KPHS_23120,acrA,acrB,clpV/tssH,cpsACP,dotU/tssL,entA,entB,entC,entE,entF,fepA,fepB,fepC,fepD,fepG,fes,fimA,fimB,fimC,fimD,fimE,fimF,fimG,fimH,fimI,fimK,fyuA,galF,glf,gnd,hcp/tssD,icmF/tssM,impA/tssA,iroE,irp1,irp2,iucA,iucB,iucC,iucD,iutA,manB,manC,mrkA,mrkB,mrkC,mrkD,mrkF,mrkI,mrkJ,rcsA,rcsB,rmpA2,sciN/tssJ,senB,tle1,tli1,tssF,tssG,ugd,vasE/tssK,vgrG/tssI,vipA/tssB,vipB/tssC,wbbM,wbbN,wbbO,wza,w…
KP357G	aadA2,blaCTX-M-65,blaKPC-2,blaLAP-2,blaSHV-182,blaTEM-1B,catA2,dfrA1,fosA,fosA3,qnrS1,rmtB,tet(A)	KPHS_23120,acrA,acrB,clpV/tssH,cpsACP,dotU/tssL,entA,entB,entC,entE,entF,fepA,fepB,fepC,fepD,fepG,fes,fimA,fimB,fimC,fimD,fimE,fimF,fimG,fimH,fimI,fimK,fyuA,galF,glf,gnd,hcp/tssD,icmF/tssM,impA/tssA,iroE,irp1,irp2,manB,manC,mrkA,mrkB,mrkC,mrkD,mrkF,mrkH,mrkI,mrkJ,rcsA,rcsB,sciN/tssJ,tle1,tli1,tssF,tssG,ugd,vasE/tssK,vgrG/tssI,vipB/tssC,wbbM,wbbN,wbbO,wza,wzi,wzm,wzt,yagW/ecpD,yagX/ecpC,yagY/ecpB,…
KP357Y	aadA2,blaCTX-M-65,blaKPC-2,blaLAP-2,blaSHV-182,blaTEM-1B,catA2,dfrA1,fosA,fosA3,qnrS1,rmtB,tet(A)	KPHS_23120,acrA,acrB,clpV/tssH,cpsACP,dotU/tssL,entA,entB,entC,entE,entF,fepA,fepB,fepC,fepD,fepG,fes,fimA,fimB,fimC,fimD,fimE,fimF,fimG,fimH,fimI,fimK,fyuA,galF,glf,gnd,hcp/tssD,icmF/tssM,impA/tssA,iroE,irp1,irp2,manB,manC,mrkA,mrkB,mrkC,mrkD,mrkF,mrkH,mrkI,mrkJ,rcsA,rcsB,sciN/tssJ,tle1,tli1,tssF,tssG,ugd,vasE/tssK,vgrG/tssI,vipB/tssC,wbbM,wbbN,wbbO,wza,wzi,wzm,wzt,yagW/ecpD,yagX/ecpC,yagY/ecpB,…
KP358G	blaCTX-M-65,blaKPC-2,blaLAP-2,blaSHV-12,blaTEM-1B,fosA,fosA3,qnrS1,rmtB,sul2,tet(A)	KPHS_23120,acrA,acrB,clpV/tssH,cpsACP,dotU/tssL,entA,entB,entC,entE,entF,fepA,fepB,fepC,fepD,fepG,fes,fimA,fimB,fimC,fimD,fimE,fimF,fimG,fimH,fimI,fimK,fyuA,galF,glf,gnd,hcp/tssD,icmF/tssM,impA/tssA,iroE,irp1,irp2,iucA,iucB,iucC,iucD,iutA,manB,manC,mrkA,mrkB,mrkC,mrkD,mrkF,mrkH,mrkI,mrkJ,rcsA,rcsB,rmpA,rmpA2,sciN/tssJ,tle1,tli1,tssF,tssG,ugd,vasE/tssK,vgrG/tssI,vipA/tssB,vipB/tssC,wbbM,wbbN,wbbO,…
KP358Y	blaCTX-M-65,blaKPC-2,blaLAP-2,blaSHV-12,blaTEM-1B,fosA,fosA3,qnrS1,rmtB,sul2,tet(A)	KPHS_23120,acrA,acrB,clpV/tssH,cpsACP,dotU/tssL,entA,entB,entC,entE,entF,fepA,fepB,fepC,fepD,fepG,fes,fimA,fimB,fimC,fimD,fimE,fimF,fimG,fimH,fimI,fimK,fyuA,galF,glf,gnd,hcp/tssD,icmF/tssM,impA/tssA,iroE,irp1,irp2,iucA,iucB,iucC,iucD,iutA,manB,manC,mrkA,mrkB,mrkC,mrkD,mrkF,mrkH,mrkI,mrkJ,rcsA,rcsB,rmpA,rmpA2,sciN/tssJ,tle1,tli1,tssF,tssG,ugd,vasE/tssK,vgrG/tssI,vipA/tssB,vipB/tssC,wbbM,wbbN,wbbO,…
KP369G	blaCTX-M-65,blaKPC-2,blaLAP-2,blaSHV-182,blaTEM-1B,fosA,fosA3,qnrS1,rmtB,sul2,tet(A)	KPHS_23120,acrA,acrB,clpV/tssH,cpsACP,dotU/tssL,entA,entB,entC,entE,entF,fepA,fepB,fepC,fepD,fepG,fes,fimA,fimB,fimC,fimD,fimE,fimF,fimG,fimH,fimI,fimK,fyuA,galF,glf,gnd,hcp/tssD,icmF/tssM,impA/tssA,iroE,irp1,irp2,iucA,iucB,iucC,iucD,iutA,manB,manC,mrkA,mrkB,mrkC,mrkD,mrkF,mrkI,mrkJ,rcsA,rcsB,rmpA2,sciN/tssJ,tle1,tli1,tssF,tssG,ugd,vasE/tssK,vgrG/tssI,vipA/tssB,vipB/tssC,wbbM,wbbN,wbbO,wza,wzi,wz…
KP369Y	blaCTX-M-65,blaKPC-2,blaLAP-2,blaSHV-182,blaTEM-1B,dfrA14,fosA,fosA3,qnrS1,rmtB,sul2,tet(A)	KPHS_23120,acrA,acrB,clpV/tssH,cpsACP,dotU/tssL,entA,entB,entC,entE,entF,fepA,fepB,fepC,fepD,fepG,fes,fimA,fimB,fimC,fimD,fimE,fimF,fimG,fimH,fimI,fimK,fyuA,galF,glf,gnd,hcp/tssD,icmF/tssM,impA/tssA,iroE,irp1,irp2,iucA,iucB,iucC,iucD,iutA,manB,manC,mrkA,mrkB,mrkC,mrkD,mrkF,mrkI,mrkJ,rcsA,rcsB,rmpA2,sciN/tssJ,tle1,tli1,tssF,tssG,ugd,vasE/tssK,vgrG/tssI,vipA/tssB,vipB/tssC,wbbM,wbbN,wbbO,wza,wzi,wz…
KP370G	blaCTX-M-65,blaKPC-2,blaLAP-2,blaSHV-182,blaTEM-1B,fosA,fosA3,qnrS1,rmtB,sul2,tet(A)	KPHS_23120,acrA,acrB,clpV/tssH,cpsACP,dotU/tssL,entA,entB,entC,entE,entF,fepA,fepB,fepC,fepD,fepG,fes,fimA,fimB,fimC,fimD,fimE,fimF,fimG,fimH,fimI,fimK,fyuA,galF,glf,gnd,hcp/tssD,icmF/tssM,impA/tssA,iroE,irp1,irp2,iucA,iucB,iucC,iucD,iutA,manB,manC,mrkA,mrkB,mrkC,mrkD,mrkF,mrkI,mrkJ,rcsA,rcsB,rmpA2,sciN/tssJ,tle1,tli1,tssF,tssG,ugd,vasE/tssK,vgrG/tssI,vipA/tssB,vipB/tssC,wbbM,wbbN,wbbO,wza,wzi,wz…
KP372G	aadA2,blaKPC-2,blaLAP-2,blaSHV-12,blaTEM-1B,catA2,dfrA14,fosA,qnrS1,rmtB,sul2,tet(A)	KPHS_23120,acrA,acrB,clpV/tssH,cpsACP,dotU/tssL,entA,entB,entC,entE,entF,fepA,fepB,fepC,fepD,fepG,fes,fimA,fimB,fimC,fimD,fimE,fimF,fimG,fimH,fimI,fimK,fyuA,galF,glf,gnd,hcp/tssD,icmF/tssM,impA/tssA,iroE,irp1,irp2,iucA,iucB,iucC,iucD,iutA,manB,manC,mrkA,mrkB,mrkC,mrkD,mrkF,mrkH,mrkI,mrkJ,rcsA,rcsB,rmpA,rmpA2,sciN/tssJ,tle1,tli1,tssF,tssG,ugd,vasE/tssK,vgrG/tssI,vipB/tssC,wbbM,wbbN,wbbO,wza,wzi,wz…
KP373G	blaCTX-M-65,blaKPC-2,blaLAP-2,blaSHV-182,blaTEM-1B,dfrA14,fosA,fosA3,qnrS1,rmtB,sul2,tet(A)	KPHS_23120,acrA,acrB,clpV/tssH,cpsACP,dotU/tssL,entA,entB,entC,entE,entF,fepA,fepB,fepC,fepD,fepG,fes,fimA,fimB,fimC,fimD,fimE,fimF,fimG,fimH,fimI,fimK,fyuA,galF,glf,gnd,hcp/tssD,icmF/tssM,impA/tssA,iroE,irp1,irp2,iucA,iucB,iucC,iucD,iutA,manB,manC,mrkA,mrkB,mrkC,mrkD,mrkF,mrkI,mrkJ,rcsA,rcsB,rmpA2,sciN/tssJ,tle1,tli1,tssF,tssG,ugd,vasE/tssK,vgrG/tssI,vipA/tssB,vipB/tssC,wbbM,wbbN,wbbO,wza,wzi,wz…
KP9G	aadA2,blaCTX-M-65,blaKPC-2,blaSHV-12,fosA,mph(A)	KPHS_23120,acrA,acrB,clpV/tssH,cpsACP,dotU/tssL,entA,entB,entC,entE,entF,fepA,fepB,fepC,fepD,fepG,fes,fimA,fimC,fimD,fimE,fimF,fimG,fimH,fimI,fimK,fyuA,galF,glf,gnd,hcp/tssD,icmF/tssM,impA/tssA,iroB,iroC,iroD,iroE,iroN,irp1,irp2,iucA,iucB,iucC,iucD,iutA,manB,manC,mrkA,mrkB,mrkC,mrkD,mrkF,mrkH,mrkI,mrkJ,rcsA,rcsB,rmpA,rmpA2,sciN/tssJ,senB,tle1,tli1,tssF,tssG,ugd,vasE/tssK,vgrG/tssI,vipA/tssB,vipB/…
KP374G	blaCTX-M-65,blaKPC-2,blaLAP-2,blaSHV-182,blaTEM-1B,dfrA14,fosA,fosA3,qnrS1,rmtB,sul2,tet(A)	KPHS_23120,acrA,acrB,clpV/tssH,cpsACP,dotU/tssL,entA,entB,entC,entE,entF,fepA,fepB,fepC,fepD,fepG,fes,fimA,fimB,fimC,fimD,fimE,fimF,fimG,fimH,fimI,fimK,fyuA,galF,glf,gnd,hcp/tssD,icmF/tssM,impA/tssA,iroE,irp1,irp2,iucA,iucB,iucC,iucD,iutA,manB,manC,mrkA,mrkB,mrkC,mrkD,mrkF,mrkI,mrkJ,rcsA,rcsB,rmpA2,sciN/tssJ,tle1,tli1,tssF,tssG,ugd,vasE/tssK,vgrG/tssI,vipA/tssB,vipB/tssC,wbbM,wbbN,wbbO,wza,wzi,wz…
KP374Y	blaCTX-M-65,blaKPC-2,blaLAP-2,blaSHV-182,blaTEM-1B,dfrA14,fosA,fosA3,qnrS1,rmtB,sul2,tet(A)	KPHS_23120,acrA,acrB,clpV/tssH,cpsACP,dotU/tssL,entA,entB,entC,entE,entF,fepA,fepB,fepC,fepD,fepG,fes,fimA,fimB,fimC,fimD,fimE,fimF,fimG,fimH,fimI,fimK,fyuA,galF,glf,gnd,hcp/tssD,icmF/tssM,impA/tssA,iroE,irp1,irp2,iucA,iucB,iucC,iucD,iutA,manB,manC,mrkA,mrkB,mrkC,mrkD,mrkF,mrkI,mrkJ,rcsA,rcsB,rmpA2,sciN/tssJ,tle1,tli1,tssF,tssG,ugd,vasE/tssK,vgrG/tssI,vipA/tssB,vipB/tssC,wbbM,wbbN,wbbO,wza,wzi,wz…
KP375Y	blaCTX-M-65,blaKPC-2,blaLAP-2,blaSHV-182,blaTEM-1B,dfrA14,fosA,fosA3,qnrS1,rmtB,sul2,tet(A)	KPHS_23120,acrA,acrB,clpV/tssH,cpsACP,dotU/tssL,entA,entB,entC,entE,entF,fepA,fepB,fepC,fepD,fepG,fes,fimA,fimB,fimC,fimD,fimE,fimF,fimG,fimH,fimI,fimK,fyuA,galF,glf,gnd,hcp/tssD,icmF/tssM,impA/tssA,iroE,irp1,irp2,iucA,iucB,iucC,iucD,iutA,manB,manC,mrkA,mrkB,mrkC,mrkD,mrkF,mrkI,mrkJ,rcsA,rcsB,rmpA2,sciN/tssJ,tle1,tli1,tssF,tssG,ugd,vasE/tssK,vgrG/tssI,vipA/tssB,vipB/tssC,wbbM,wbbN,wbbO,wza,wzi,wz…
KP378Y	blaCTX-M-65,blaKPC-2,blaLAP-2,blaSHV-182,blaTEM-1B,dfrA14,fosA,fosA3,qnrS1,rmtB,sul2,tet(A)	KPHS_23120,acrA,acrB,clpV/tssH,cpsACP,dotU/tssL,entA,entB,entC,entE,entF,fepA,fepB,fepC,fepD,fepG,fes,fimA,fimB,fimC,fimD,fimE,fimF,fimG,fimH,fimI,fimK,fyuA,galF,glf,gnd,hcp/tssD,icmF/tssM,impA/tssA,iroE,irp1,irp2,iucA,iucB,iucC,iucD,iutA,manB,manC,mrkA,mrkB,mrkC,mrkD,mrkF,mrkI,mrkJ,rcsA,rcsB,rmpA2,sciN/tssJ,tle1,tli1,tssF,tssG,ugd,vasE/tssK,vgrG/tssI,vipA/tssB,vipB/tssC,wbbM,wbbN,wbbO,wza,wzi,wz…
KP382Y	aadA2,blaKPC-2,blaLAP-2,blaSHV-12,blaTEM-1B,dfrA14,fosA,qnrS1,rmtB,sul2,tet(A)	KPHS_23120,acrA,acrB,clpV/tssH,cpsACP,dotU/tssL,entA,entB,entC,entE,entF,fepA,fepB,fepC,fepD,fepG,fes,fimA,fimB,fimC,fimD,fimE,fimF,fimG,fimH,fimI,fimK,fyuA,galF,glf,gnd,hcp/tssD,icmF/tssM,impA/tssA,iroE,irp1,irp2,iucA,iucB,iucC,iucD,iutA,manB,manC,mrkA,mrkB,mrkC,mrkD,mrkF,mrkH,mrkI,mrkJ,rcsA,rcsB,rmpA2,sciN/tssJ,tle1,tli1,tssF,tssG,ugd,vasE/tssK,vgrG/tssI,vipA/tssB,vipB/tssC,wbbM,wbbN,wbbO,wza,w…
KP390G	blaCTX-M-65,blaKPC-2,blaLAP-2,blaSHV-182,blaTEM-1B,dfrA14,fosA,fosA3,qnrS1,rmtB,sul2,tet(A)	KPHS_23120,acrA,acrB,clpV/tssH,cpsACP,dotU/tssL,entA,entB,entC,entE,entF,fepA,fepB,fepC,fepD,fepG,fes,fimA,fimB,fimC,fimD,fimE,fimF,fimG,fimH,fimI,fimK,fyuA,galF,glf,gnd,hcp/tssD,icmF/tssM,impA/tssA,iroE,irp1,irp2,iucA,iucB,iucC,iucD,iutA,manB,manC,mrkA,mrkB,mrkC,mrkD,mrkF,mrkI,mrkJ,rcsA,rcsB,rmpA2,sciN/tssJ,tle1,tli1,tssF,tssG,ugd,vasE/tssK,vgrG/tssI,vipA/tssB,vipB/tssC,wbbM,wbbN,wbbO,wza,wzi,wz…
KP391Y	blaCTX-M-65,blaKPC-2,blaLAP-2,blaTEM-1B,catA2,dfrA14,fosA,qnrS1,rmtB,sul2,tet(A)	KPHS_23120,acrA,acrB,clpV/tssH,cpsACP,dotU/tssL,entA,entB,entC,entE,entF,fepA,fepB,fepC,fepD,fepG,fes,fimA,fimB,fimC,fimD,fimE,fimF,fimG,fimH,fimI,fimK,fyuA,galF,glf,gnd,hcp/tssD,icmF/tssM,impA/tssA,iroE,irp1,irp2,iucA,iucB,iucC,iucD,iutA,manB,manC,mrkA,mrkB,mrkC,mrkD,mrkF,mrkH,mrkI,mrkJ,rcsA,rcsB,rmpA,rmpA2,sciN/tssJ,tle1,tli1,tssF,tssG,ugd,vasE/tssK,vgrG/tssI,vipB/tssC,wbbM,wbbN,wbbO,wza,wzi,wz…
KP394G	blaCTX-M-65,blaKPC-2,blaLAP-2,blaSHV-12,blaTEM-1B,catA2,dfrA14,fosA,qnrS1,rmtB,sul2,tet(A)	KPHS_23120,acrA,acrB,clpV/tssH,cpsACP,dotU/tssL,entA,entB,entC,entE,entF,fepA,fepB,fepC,fepD,fepG,fes,fimA,fimB,fimC,fimD,fimE,fimF,fimG,fimH,fimI,fimK,fyuA,galF,glf,gnd,hcp/tssD,icmF/tssM,impA/tssA,iroE,irp1,irp2,iucA,iucB,iucC,iucD,iutA,manB,manC,mrkA,mrkB,mrkC,mrkD,mrkF,mrkH,mrkI,mrkJ,rcsA,rcsB,rmpA,rmpA2,sciN/tssJ,tle1,tli1,tssF,tssG,ugd,vasE/tssK,vgrG/tssI,vipB/tssC,wbbM,wbbN,wbbO,wza,wzi,wz…
KP394Y	aadA2,blaKPC-2,blaSHV-182,catA2,fosA,oqxA,oqxB	KPHS_23120,acrA,acrB,clpV/tssH,cpsACP,dotU/tssL,entA,entB,entC,entE,entF,fepA,fepB,fepC,fepD,fepG,fes,fimA,fimB,fimC,fimD,fimE,fimF,fimG,fimH,fimI,fimK,fyuA,galF,gnd,hcp/tssD,icmF/tssM,impA/tssA,iroE,irp1,irp2,mrkA,mrkB,mrkC,mrkD,mrkF,mrkH,mrkI,mrkJ,rcsA,rcsB,sciN/tssJ,tle1,tli1,tssF,tssG,ugd,vgrG/tssI,yagW/ecpD,yagX/ecpC,yagY/ecpB,yagZ/ecpA,ybdA,ybtA,ybtE,ybtP,ybtQ,ybtS,ybtT,ybtU,ybtX,ykgK/ecpR
KP396Y	blaCTX-M-65,blaKPC-2,blaLAP-2,blaSHV-182,blaTEM-1B,dfrA14,fosA,fosA3,qnrS1,rmtB,sul2,tet(A)	KPHS_23120,acrA,acrB,clpV/tssH,cpsACP,dotU/tssL,entA,entB,entC,entE,entF,fepA,fepB,fepC,fepD,fepG,fes,fimA,fimB,fimC,fimD,fimE,fimF,fimG,fimH,fimI,fimK,fyuA,galF,glf,gnd,hcp/tssD,icmF/tssM,impA/tssA,iroE,irp1,irp2,iucA,iucB,iucC,iucD,iutA,manB,manC,mrkA,mrkB,mrkC,mrkD,mrkF,mrkI,mrkJ,rcsA,rcsB,rmpA2,sciN/tssJ,tle1,tli1,tssF,tssG,ugd,vasE/tssK,vgrG/tssI,vipA/tssB,vipB/tssC,wbbM,wbbN,wbbO,wza,wzi,wz…
KP431G	aac(6')-Ib-cr,aadA2,aph(3')-Ia,blaCTX-M-15,blaCTX-M-65,blaKPC-2,blaOXA-1,blaTEM-1B,catA2,fosA,oqxA,oqxB,tet(A)	KPHS_23120,acrA,acrB,clpV/tssH,cpsACP,dotU/tssL,entA,entB,entC,entE,entF,fepA,fepB,fepC,fepD,fepG,fes,fimA,fimB,fimC,fimD,fimE,fimF,fimG,fimH,fimI,fimK,fyuA,galF,gnd,hcp/tssD,icmF/tssM,impA/tssA,iroE,irp1,irp2,iucA,iucB,iucC,iucD,iutA,manB,manC,mrkA,mrkB,mrkC,mrkD,mrkF,mrkH,mrkI,mrkJ,rcsA,rcsB,rmpA2,sciN/tssJ,tle1,tli1,tssF,tssG,ugd,vasE/tssK,vgrG/tssI,vipA/tssB,vipB/tssC,wzi,yagW/ecpD,yagX/ecpC,…
KP431Y	aadA2,blaKPC-2,blaSHV-12,catA2,fosA,oqxA,oqxB	KPHS_23120,acrA,acrB,clpV/tssH,cpsACP,dotU/tssL,entA,entB,entC,entE,entF,fepA,fepB,fepC,fepD,fepG,fes,fimA,fimB,fimC,fimD,fimE,fimF,fimG,fimH,fimI,fimK,fyuA,galF,gnd,hcp/tssD,icmF/tssM,impA/tssA,iroE,irp1,irp2,mrkA,mrkB,mrkC,mrkD,mrkF,mrkH,mrkI,mrkJ,rcsA,rcsB,sciN/tssJ,tle1,tli1,tssF,tssG,ugd,vgrG/tssI,yagW/ecpD,yagX/ecpC,yagY/ecpB,yagZ/ecpA,ybdA,ybtA,ybtE,ybtP,ybtQ,ybtS,ybtT,ybtU,ybtX,ykgK/ecpR
KP439G	blaCTX-M-65,blaKPC-2,blaLAP-2,blaSHV-182,blaTEM-1B,catA2,dfrA14,fosA,qnrS1,rmtB,sul2,tet(A)	KPHS_23120,acrA,acrB,clpV/tssH,cpsACP,dotU/tssL,entA,entB,entC,entE,entF,fepA,fepB,fepC,fepD,fepG,fes,fimA,fimB,fimC,fimD,fimE,fimF,fimG,fimH,fimI,fimK,fyuA,galF,glf,gnd,hcp/tssD,icmF/tssM,impA/tssA,iroE,irp1,irp2,iucA,iucB,iucC,iucD,iutA,manB,manC,mrkA,mrkB,mrkC,mrkD,mrkF,mrkH,mrkI,mrkJ,rcsA,rcsB,rmpA,rmpA2,sciN/tssJ,tle1,tli1,tssF,tssG,ugd,vasE/tssK,vgrG/tssI,vipB/tssC,wbbM,wbbN,wbbO,wza,wzi,wz…
KP439Y	aadA2,blaCTX-M-65,blaKPC-2,blaLAP-2,blaSHV-12,blaTEM-1B,dfrA14,fosA,fosA3,qnrS1,rmtB,sul2,tet(A)	KPHS_23120,acrA,acrB,clpV/tssH,cpsACP,dotU/tssL,entA,entB,entC,entE,entF,fepA,fepB,fepC,fepD,fepG,fes,fimA,fimB,fimC,fimD,fimE,fimF,fimG,fimH,fimI,fimK,fyuA,galF,glf,gnd,hcp/tssD,icmF/tssM,impA/tssA,iroE,irp1,irp2,iucA,iucB,iucC,iucD,iutA,manB,manC,mrkA,mrkB,mrkC,mrkD,mrkF,mrkH,mrkI,mrkJ,rcsA,rcsB,rmpA2,sciN/tssJ,tle1,tli1,tssF,tssG,ugd,vasE/tssK,vgrG/tssI,vipA/tssB,vipB/tssC,wbbN,wbbO,wza,wzi,ya…
KP440G	blaCTX-M-65,blaKPC-2,blaLAP-2,blaSHV-12,blaTEM-1B,catA2,dfrA14,fosA,qnrS1,rmtB,sul2,tet(A)	KPHS_23120,acrA,acrB,clpV/tssH,cpsACP,dotU/tssL,entA,entB,entC,entE,entF,fepA,fepB,fepC,fepD,fepG,fes,fimA,fimB,fimC,fimD,fimE,fimF,fimG,fimH,fimI,fimK,fyuA,galF,glf,gnd,hcp/tssD,icmF/tssM,impA/tssA,iroE,irp1,irp2,iucA,iucB,iucC,iucD,iutA,manB,manC,mrkA,mrkB,mrkC,mrkD,mrkF,mrkH,mrkI,mrkJ,rcsA,rcsB,rmpA,rmpA2,sciN/tssJ,tle1,tli1,tssF,tssG,ugd,vasE/tssK,vgrG/tssI,vipB/tssC,wbbM,wbbN,wbbO,wza,wzi,wz…
KP440Y	aadA2,blaCTX-M-65,blaKPC-2,blaLAP-2,blaSHV-182,blaTEM-1B,dfrA14,fosA,fosA3,qnrS1,rmtB,sul2,tet(A)	KPHS_23120,acrA,acrB,clpV/tssH,cpsACP,dotU/tssL,entA,entB,entC,entE,entF,fepA,fepB,fepC,fepD,fepG,fes,fimA,fimB,fimC,fimD,fimE,fimF,fimG,fimH,fimI,fimK,fyuA,galF,glf,gnd,hcp/tssD,icmF/tssM,impA/tssA,iroE,irp1,irp2,iucA,iucB,iucC,iucD,iutA,manB,manC,mrkA,mrkB,mrkC,mrkD,mrkF,mrkH,mrkI,mrkJ,rcsA,rcsB,rmpA2,sciN/tssJ,tle1,tli1,tssF,tssG,ugd,vasE/tssK,vgrG/tssI,vipA/tssB,vipB/tssC,wbbN,wbbO,wza,wzi,ya…
KP449Y	blaCTX-M-65,blaKPC-2,blaLAP-2,blaSHV-182,blaTEM-1B,catA2,dfrA14,fosA,qnrS1,rmtB,sul2,tet(A)	KPHS_23120,acrA,acrB,clpV/tssH,cpsACP,dotU/tssL,entA,entB,entC,entE,entF,fepA,fepB,fepC,fepD,fepG,fes,fimA,fimB,fimC,fimD,fimE,fimF,fimG,fimH,fimI,fimK,fyuA,galF,glf,gnd,hcp/tssD,icmF/tssM,impA/tssA,iroE,irp1,irp2,iucA,iucB,iucC,iucD,iutA,manB,manC,mrkA,mrkB,mrkC,mrkD,mrkF,mrkH,mrkI,mrkJ,rcsA,rcsB,rmpA,rmpA2,sciN/tssJ,tle1,tli1,tssF,tssG,ugd,vasE/tssK,vgrG/tssI,vipB/tssC,wbbM,wbbN,wbbO,wza,wzi,wz…
KP450G	blaCTX-M-65,blaKPC-2,blaLAP-2,blaSHV-12,blaTEM-1B,catA2,dfrA14,fosA,qnrS1,rmtB,sul2,tet(A)	KPHS_23120,acrA,acrB,clpV/tssH,cpsACP,dotU/tssL,entA,entB,entC,entE,entF,fepA,fepB,fepC,fepD,fepG,fes,fimA,fimB,fimC,fimD,fimE,fimF,fimG,fimH,fimI,fimK,fyuA,galF,glf,gnd,hcp/tssD,icmF/tssM,impA/tssA,iroE,irp1,irp2,iucA,iucB,iucC,iucD,iutA,manB,manC,mrkA,mrkB,mrkC,mrkD,mrkF,mrkH,mrkI,mrkJ,rcsA,rcsB,rmpA,rmpA2,sciN/tssJ,tle1,tli1,tssF,tssG,ugd,vasE/tssK,vgrG/tssI,vipB/tssC,wbbM,wbbN,wbbO,wza,wzi,wz…
KP450Y	aph(3'')-Ib,aph(6)-Id,blaCTX-M-65,blaKPC-2,blaLAP-2,blaSHV-182,blaTEM-1B,dfrA1,fosA,oqxA,oqxB,qnrS1,rmtB,sul1,sul2,tet(A),tet(D)	KPHS_23120,acrA,acrB,clpV/tssH,cpsACP,dotU/tssL,entA,entB,entC,entE,entF,fepA,fepB,fepC,fepD,fepG,fes,fimA,fimB,fimC,fimD,fimE,fimF,fimG,fimH,fimI,fimK,fyuA,galF,gnd,hcp/tssD,icmF/tssM,impA/tssA,iroE,irp1,irp2,manB,manC,mrkA,mrkB,mrkC,mrkD,mrkF,mrkH,mrkI,mrkJ,rcsA,rcsB,sciN/tssJ,tle1,tli1,tssF,tssG,ugd,vasE/tssK,vgrG/tssI,vipA/tssB,vipB/tssC,wzi,yagW/ecpD,yagX/ecpC,yagY/ecpB,yagZ/ecpA,ybdA,ybtA,y…
KP501G	aadA2,blaKPC-2,blaLAP-2,blaTEM-1B,catA2,dfrA14,fosA,qnrS1,rmtB,sul2,tet(A)	KPHS_23120,acrA,acrB,clpV/tssH,cpsACP,dotU/tssL,entA,entB,entC,entE,entF,fepA,fepB,fepC,fepD,fepG,fes,fimA,fimB,fimC,fimD,fimE,fimF,fimG,fimH,fimI,fimK,fyuA,galF,glf,gnd,hcp/tssD,icmF/tssM,impA/tssA,iroE,irp1,irp2,iucA,iucB,iucC,iucD,iutA,manB,manC,mrkA,mrkB,mrkC,mrkD,mrkF,mrkH,mrkI,mrkJ,rcsA,rcsB,rmpA,rmpA2,sciN/tssJ,tle1,tli1,tssF,tssG,ugd,vasE/tssK,vgrG/tssI,vipB/tssC,wbbM,wbbN,wbbO,wza,wzi,wz…
KP569G	aadA2,blaKPC-2,blaLAP-2,blaSHV-12,blaTEM-1B,catA2,dfrA14,fosA,qnrS1,rmtB,sul2,tet(A)	KPHS_23120,acrA,acrB,clpV/tssH,cpsACP,dotU/tssL,entA,entB,entC,entE,entF,fepA,fepB,fepC,fepD,fepG,fes,fimA,fimB,fimC,fimD,fimE,fimF,fimG,fimH,fimI,fimK,fyuA,galF,glf,gnd,hcp/tssD,icmF/tssM,impA/tssA,iroE,irp1,irp2,manB,manC,mrkA,mrkB,mrkC,mrkD,mrkF,mrkH,mrkI,mrkJ,rcsA,rcsB,sciN/tssJ,tle1,tli1,tssF,tssG,ugd,vasE/tssK,vgrG/tssI,vipB/tssC,wbbM,wbbN,wbbO,wzm,wzt,yagW/ecpD,yagX/ecpC,yagY/ecpB,yagZ/ecp…
KP569Y	aadA2,blaKPC-2,blaSHV-182,catA2,fosA,oqxA,oqxB	KPHS_23120,acrA,acrB,clpV/tssH,cpsACP,dotU/tssL,entA,entB,entC,entE,entF,fepA,fepB,fepC,fepD,fepG,fes,fimA,fimB,fimC,fimD,fimE,fimF,fimG,fimH,fimI,fimK,fyuA,galF,gnd,hcp/tssD,icmF/tssM,impA/tssA,iroE,irp1,irp2,mrkA,mrkB,mrkC,mrkD,mrkF,mrkH,mrkI,mrkJ,rcsA,rcsB,sciN/tssJ,tle1,tli1,tssF,tssG,ugd,vgrG/tssI,yagW/ecpD,yagX/ecpC,yagY/ecpB,yagZ/ecpA,ybdA,ybtA,ybtE,ybtP,ybtQ,ybtS,ybtT,ybtU,ybtX,ykgK/ecpR
KP582G	blaCTX-M-65,blaKPC-2,blaTEM-1B,fosA,fosA3,mph(E),oqxA,oqxB,rmtB	KPHS_23120,acrA,acrB,clpV/tssH,cpsACP,dotU/tssL,entA,entB,entC,entE,entF,fepA,fepB,fepC,fepD,fepG,fes,fimA,fimB,fimC,fimD,fimE,fimF,fimG,fimH,fimI,fimK,fyuA,galF,gnd,hcp/tssD,icmF/tssM,impA/tssA,iroE,irp1,irp2,iucA,iucB,iucC,iucD,iutA,mrkA,mrkB,mrkC,mrkD,mrkF,mrkH,mrkI,mrkJ,rcsA,rcsB,rmpA2,sciN/tssJ,tle1,tli1,tssF,tssG,ugd,vasE/tssK,vgrG/tssI,vipA/tssB,vipB/tssC,wzi,yagW/ecpD,yagX/ecpC,yagY/ecpB,…
KP582Y	blaCTX-M-65,blaKPC-2,blaSHV-182,blaTEM-1B,fosA,fosA3,mph(E),oqxA,oqxB,rmtB	KPHS_23120,acrA,acrB,clpV/tssH,cpsACP,dotU/tssL,entA,entB,entC,entE,entF,fepA,fepB,fepC,fepD,fepG,fes,fimA,fimB,fimC,fimD,fimE,fimF,fimG,fimH,fimI,fimK,fyuA,galF,gnd,hcp/tssD,icmF/tssM,impA/tssA,iroE,irp1,irp2,iucA,iucB,iucC,iucD,iutA,mrkA,mrkB,mrkC,mrkD,mrkF,mrkH,mrkI,mrkJ,rcsA,rcsB,rmpA2,sciN/tssJ,tle1,tli1,tssF,tssG,ugd,vasE/tssK,vgrG/tssI,vipA/tssB,vipB/tssC,wzi,yagW/ecpD,yagX/ecpC,yagY/ecpB,…
KP586G	blaCTX-M-65,blaKPC-2,blaLAP-2,blaSHV-12,blaTEM-1B,catA2,dfrA14,fosA,qnrS1,rmtB,sul2,tet(A)	KPHS_23120,acrA,acrB,clpV/tssH,cpsACP,dotU/tssL,entA,entB,entC,entE,entF,fepA,fepB,fepC,fepD,fepG,fes,fimA,fimB,fimC,fimD,fimE,fimF,fimG,fimH,fimI,fimK,fyuA,galF,glf,gnd,hcp/tssD,icmF/tssM,impA/tssA,iroE,irp1,irp2,iucA,iucB,iucC,iucD,iutA,manB,manC,mrkA,mrkB,mrkC,mrkD,mrkF,mrkH,mrkI,mrkJ,rcsA,rcsB,rmpA,rmpA2,sciN/tssJ,tle1,tli1,tssF,tssG,ugd,vasE/tssK,vgrG/tssI,vipB/tssC,wbbM,wbbN,wbbO,wza,wzi,wz…
KP606G	aadA2,aph(3'')-Ib,aph(6)-Id,blaKPC-2,blaLAP-2,blaSHV-155,blaTEM-1B,catA2,dfrA1,fosA,oqxA,oqxB,rmtB,sul2,tet(A),tet(D)	KPHS_23120,acrA,acrB,clpV/tssH,cpsACP,dotU/tssL,entA,entB,entC,entE,entF,fepA,fepB,fepC,fepD,fepG,fes,fimA,fimB,fimC,fimD,fimE,fimF,fimG,fimH,fimI,fimK,galF,gnd,hcp/tssD,icmF/tssM,impA/tssA,iroE,iucA,iucB,iucC,iucD,iutA,manB,manC,mrkA,mrkB,mrkC,mrkD,mrkF,mrkH,mrkI,mrkJ,rcsA,rcsB,rmpA2,sciN/tssJ,tle1,tli1,tssF,tssG,ugd,vasE/tssK,vgrG/tssI,vipA/tssB,vipB/tssC,wzi,yagW/ecpD,yagX/ecpC,yagY/ecpB,yagZ/…
KP606Y	aadA2,aph(3'')-Ib,aph(6)-Id,blaKPC-2,blaLAP-2,blaTEM-1B,catA2,dfrA1,fosA,oqxA,oqxB,rmtB,sul2,tet(A),tet(D)	KPHS_23120,acrA,acrB,clpV/tssH,cpsACP,dotU/tssL,entA,entB,entC,entE,entF,fepA,fepB,fepC,fepD,fepG,fes,fimA,fimB,fimC,fimD,fimE,fimF,fimG,fimH,fimI,fimK,galF,gnd,hcp/tssD,icmF/tssM,impA/tssA,iroE,iucA,iucB,iucC,iucD,iutA,manB,manC,mrkA,mrkB,mrkC,mrkD,mrkF,mrkH,mrkI,mrkJ,rcsA,rcsB,rmpA2,sciN/tssJ,tle1,tli1,tssF,tssG,ugd,vasE/tssK,vgrG/tssI,vipA/tssB,vipB/tssC,wzi,yagW/ecpD,yagX/ecpC,yagY/ecpB,yagZ/…
KP609Y	blaCTX-M-65,blaKPC-2,blaLAP-2,blaSHV-12,blaTEM-1B,catA2,dfrA14,fosA,qnrS1,rmtB,sul2,tet(A)	KPHS_23120,acrA,acrB,clpV/tssH,cpsACP,dotU/tssL,entA,entB,entC,entE,entF,fepA,fepB,fepC,fepD,fepG,fes,fimA,fimB,fimC,fimD,fimE,fimF,fimG,fimH,fimI,fimK,fyuA,galF,glf,gnd,hcp/tssD,icmF/tssM,impA/tssA,iroE,irp1,irp2,iucA,iucB,iucC,iucD,iutA,manB,manC,mrkA,mrkB,mrkC,mrkD,mrkF,mrkH,mrkI,mrkJ,rcsA,rcsB,rmpA,rmpA2,sciN/tssJ,tle1,tli1,tssF,tssG,ugd,vasE/tssK,vgrG/tssI,vipB/tssC,wbbM,wbbN,wbbO,wza,wzi,wz…
KP664Y	blaCTX-M-65,blaKPC-2,blaTEM-1B,catA2,fosA,mph(E),oqxA,oqxB,rmtB	KPHS_23120,acrA,acrB,clpV/tssH,cpsACP,dotU/tssL,entA,entB,entC,entE,entF,fepA,fepB,fepC,fepD,fepG,fes,fimA,fimB,fimC,fimD,fimE,fimF,fimG,fimH,fimI,fimK,fyuA,galF,gnd,hcp/tssD,icmF/tssM,impA/tssA,iroE,irp1,irp2,iucA,iucB,iucC,iucD,iutA,mrkA,mrkB,mrkC,mrkD,mrkF,mrkH,mrkI,mrkJ,rcsA,rcsB,rmpA2,sciN/tssJ,tle1,tli1,tssF,tssG,ugd,vasE/tssK,vgrG/tssI,vipA/tssB,vipB/tssC,wzi,yagW/ecpD,yagX/ecpC,yagY/ecpB,…
KP674G.1	aadA2,blaKPC-2,blaSHV-12,catA2,fosA,oqxA,oqxB	KPHS_23120,acrA,acrB,clpV/tssH,cpsACP,dotU/tssL,entA,entB,entC,entE,entF,fepA,fepB,fepC,fepD,fepG,fes,fimA,fimB,fimC,fimD,fimE,fimF,fimG,fimH,fimI,fimK,fyuA,galF,gnd,hcp/tssD,icmF/tssM,impA/tssA,iroE,irp1,irp2,mrkA,mrkB,mrkC,mrkD,mrkF,mrkH,mrkI,mrkJ,rcsA,rcsB,sciN/tssJ,tle1,tli1,tssF,tssG,ugd,vgrG/tssI,yagW/ecpD,yagX/ecpC,yagY/ecpB,yagZ/ecpA,ybdA,ybtA,ybtE,ybtP,ybtQ,ybtS,ybtT,ybtU,ybtX,ykgK/ecpR
KP674Y	aadA2,blaKPC-2,blaTEM-1B,catA2,dfrA1,fosA,oqxA,oqxB,rmtB,tet(A),tet(D)	KPHS_23120,acrA,acrB,clpV/tssH,cpsACP,dotU/tssL,entA,entB,entC,entE,entF,fepA,fepB,fepC,fepD,fepG,fes,fimA,fimB,fimC,fimD,fimE,fimF,fimG,fimH,fimI,fimK,fyuA,galF,gnd,hcp/tssD,icmF/tssM,impA/tssA,iroE,irp1,irp2,iucA,iucB,iucC,iucD,iutA,manB,manC,mrkA,mrkB,mrkC,mrkD,mrkF,mrkH,mrkI,mrkJ,rcsA,rcsB,rmpA2,sciN/tssJ,tle1,tli1,tssF,tssG,ugd,vasE/tssK,vgrG/tssI,vipA/tssB,vipB/tssC,wzi,yagW/ecpD,yagX/ecpC,…
KP677G	aadA2,aph(3'')-Ib,aph(6)-Id,blaKPC-2,blaLAP-2,catA2,dfrA1,fosA,oqxA,oqxB,rmtB,sul2,tet(A),tet(D)	KPHS_23120,acrA,acrB,clpV/tssH,cpsACP,dotU/tssL,entA,entB,entC,entE,entF,fepA,fepB,fepC,fepD,fepG,fes,fimA,fimB,fimC,fimD,fimE,fimF,fimG,fimH,fimI,fimK,fyuA,galF,gnd,hcp/tssD,icmF/tssM,impA/tssA,iroE,irp1,irp2,iucA,iucB,iucC,iucD,iutA,manB,manC,mrkA,mrkB,mrkC,mrkD,mrkF,mrkH,mrkI,mrkJ,rcsA,rcsB,rmpA2,sciN/tssJ,tle1,tli1,tssF,tssG,ugd,vasE/tssK,vgrG/tssI,vipA/tssB,vipB/tssC,wzi,yagW/ecpD,yagX/ecpC,…
KP677Y	blaCTX-M-65,blaKPC-2,blaLAP-2,blaSHV-11,blaTEM-1B,catA2,dfrA14,fosA,qnrS1,rmtB,sul2,tet(A)	KPHS_23120,acrA,acrB,clpV/tssH,cpsACP,dotU/tssL,entA,entB,entC,entE,entF,fepA,fepB,fepC,fepD,fepG,fes,fimA,fimB,fimC,fimD,fimE,fimF,fimG,fimH,fimI,fimK,fyuA,galF,glf,gnd,hcp/tssD,icmF/tssM,impA/tssA,iroE,irp1,irp2,iucA,iucB,iucC,iucD,iutA,manB,manC,mrkA,mrkB,mrkC,mrkD,mrkF,mrkH,mrkI,mrkJ,rcsA,rcsB,rmpA,rmpA2,sciN/tssJ,tle1,tli1,tssF,tssG,ugd,vasE/tssK,vgrG/tssI,vipB/tssC,wbbM,wbbN,wbbO,wza,wzi,wz…
KP678G	aadA2,aph(3'')-Ib,aph(6)-Id,blaKPC-2,blaLAP-2,blaSHV-155,catA2,dfrA1,fosA,oqxA,oqxB,rmtB,sul2,tet(A),tet(D)	KPHS_23120,acrA,acrB,clpV/tssH,cpsACP,dotU/tssL,entA,entB,entC,entE,entF,fepA,fepB,fepC,fepD,fepG,fes,fimA,fimB,fimC,fimD,fimE,fimF,fimG,fimH,fimI,fimK,fyuA,galF,gnd,hcp/tssD,icmF/tssM,impA/tssA,iroE,irp1,irp2,iucA,iucB,iucC,iucD,iutA,manB,manC,mrkA,mrkB,mrkC,mrkD,mrkF,mrkH,mrkI,mrkJ,rcsA,rcsB,rmpA2,sciN/tssJ,tle1,tli1,tssF,tssG,ugd,vasE/tssK,vgrG/tssI,vipA/tssB,vipB/tssC,wzi,yagW/ecpD,yagX/ecpC,…
KP683G	aadA2,aph(3'')-Ib,aph(6)-Id,blaKPC-2,blaLAP-2,blaTEM-1B,catA2,dfrA1,fosA,oqxA,oqxB,rmtB,sul2,tet(A),tet(D)	KPHS_23120,acrA,acrB,clpV/tssH,cpsACP,dotU/tssL,entA,entB,entC,entE,entF,fepA,fepB,fepC,fepD,fepG,fes,fimA,fimB,fimC,fimD,fimE,fimF,fimG,fimH,fimI,fimK,fyuA,galF,gnd,hcp/tssD,icmF/tssM,impA/tssA,iroE,irp1,irp2,iucA,iucB,iucC,iucD,iutA,manB,manC,mrkA,mrkB,mrkC,mrkD,mrkF,mrkH,mrkI,mrkJ,rcsA,rcsB,rmpA2,sciN/tssJ,tle1,tli1,tssF,tssG,ugd,vasE/tssK,vgrG/tssI,vipA/tssB,vipB/tssC,wzi,yagW/ecpD,yagX/ecpC,…
KP683Y	aadA2,aph(3'')-Ib,aph(6)-Id,blaKPC-2,blaLAP-2,blaTEM-1B,catA2,dfrA1,fosA,oqxA,oqxB,rmtB,sul2,tet(A),tet(D)	KPHS_23120,acrA,acrB,clpV/tssH,cpsACP,dotU/tssL,entA,entB,entC,entE,entF,fepA,fepB,fepC,fepD,fepG,fes,fimA,fimB,fimC,fimD,fimE,fimF,fimG,fimH,fimI,fimK,fyuA,galF,gnd,hcp/tssD,icmF/tssM,impA/tssA,iroE,iucA,iucB,iucC,iucD,iutA,manB,manC,mrkA,mrkB,mrkC,mrkD,mrkF,mrkH,mrkI,mrkJ,rcsA,rcsB,rmpA2,sciN/tssJ,tle1,tli1,tssF,tssG,ugd,vasE/tssK,vgrG/tssI,vipA/tssB,vipB/tssC,wzi,yagW/ecpD,yagX/ecpC,yagY/ecpB,…
KP684G	aadA2,aph(3'')-Ib,aph(6)-Id,blaKPC-2,blaLAP-2,blaSHV-155,blaTEM-1B,catA2,dfrA1,fosA,oqxA,oqxB,rmtB,sul2,tet(A),tet(D)	KPHS_23120,acrA,acrB,clpV/tssH,cpsACP,dotU/tssL,entA,entB,entC,entE,entF,fepA,fepB,fepC,fepD,fepG,fes,fimA,fimB,fimC,fimD,fimE,fimF,fimG,fimH,fimI,fimK,galF,gnd,hcp/tssD,icmF/tssM,impA/tssA,iroE,iucA,iucB,iucC,iucD,iutA,manB,manC,mrkA,mrkB,mrkC,mrkD,mrkF,mrkH,mrkI,mrkJ,rcsA,rcsB,rmpA2,sciN/tssJ,tle1,tli1,tssF,tssG,ugd,vasE/tssK,vgrG/tssI,vipA/tssB,vipB/tssC,wzi,yagW/ecpD,yagX/ecpC,yagY/ecpB,yagZ/…
KP684Y	aadA2,aph(3'')-Ib,aph(6)-Id,blaKPC-2,blaLAP-2,blaTEM-1B,catA2,dfrA1,fosA,oqxA,oqxB,rmtB,sul2,tet(A),tet(D)	KPHS_23120,acrA,acrB,clpV/tssH,cpsACP,dotU/tssL,entA,entB,entC,entE,entF,fepA,fepB,fepC,fepD,fepG,fes,fimA,fimB,fimC,fimD,fimE,fimF,fimG,fimH,fimI,fimK,fyuA,galF,gnd,hcp/tssD,icmF/tssM,impA/tssA,iroE,irp1,irp2,iucA,iucB,iucC,iucD,iutA,manB,manC,mrkA,mrkB,mrkC,mrkD,mrkF,mrkH,mrkI,mrkJ,rcsA,rcsB,rmpA2,sciN/tssJ,tle1,tli1,tssF,tssG,ugd,vasE/tssK,vgrG/tssI,vipA/tssB,vipB/tssC,wzi,yagW/ecpD,yagX/ecpC,…
KP686Y	aadA2,aph(3'')-Ib,aph(6)-Id,blaKPC-2,blaLAP-2,blaTEM-1B,catA2,dfrA1,fosA,oqxA,oqxB,rmtB,sul2,tet(A),tet(D)	KPHS_23120,acrA,acrB,clpV/tssH,cpsACP,dotU/tssL,entA,entB,entC,entE,entF,fepA,fepB,fepC,fepD,fepG,fes,fimA,fimB,fimC,fimD,fimE,fimF,fimG,fimH,fimI,fimK,fyuA,galF,gnd,hcp/tssD,icmF/tssM,impA/tssA,iroE,irp1,irp2,iucA,iucB,iucC,iucD,iutA,manB,manC,mrkA,mrkB,mrkC,mrkD,mrkF,mrkH,mrkI,mrkJ,rcsA,rcsB,rmpA2,sciN/tssJ,tle1,tli1,tssF,tssG,ugd,vasE/tssK,vgrG/tssI,vipA/tssB,vipB/tssC,wzi,yagW/ecpD,yagX/ecpC,…
KP690G	aadA2,aph(3'')-Ib,aph(6)-Id,blaKPC-2,blaSHV-155,blaTEM-1B,catA2,dfrA1,fosA,oqxA,oqxB,rmtB,sul2,tet(A),tet(D)	KPHS_23120,acrA,acrB,clpV/tssH,cpsACP,dotU/tssL,entA,entB,entC,entE,entF,fepA,fepB,fepC,fepD,fepG,fes,fimA,fimB,fimC,fimD,fimE,fimF,fimG,fimH,fimI,fimK,fyuA,galF,gnd,hcp/tssD,icmF/tssM,impA/tssA,iroE,irp1,irp2,iucA,iucB,iucC,iucD,iutA,manB,manC,mrkA,mrkB,mrkC,mrkD,mrkF,mrkH,mrkI,mrkJ,rcsA,rcsB,rmpA2,sciN/tssJ,tle1,tli1,tssF,tssG,ugd,vasE/tssK,vgrG/tssI,vipA/tssB,vipB/tssC,wzi,yagW/ecpD,yagX/ecpC,…
KP710G	blaCTX-M-65,blaKPC-2,blaLAP-2,blaSHV-182,blaTEM-1B,catA2,dfrA14,fosA,qnrS1,rmtB,sul2,tet(A)	KPHS_23120,acrA,acrB,clpV/tssH,cpsACP,dotU/tssL,entA,entB,entC,entE,entF,fepA,fepB,fepC,fepD,fepG,fes,fimA,fimB,fimC,fimD,fimE,fimF,fimG,fimH,fimI,fimK,fyuA,galF,glf,gnd,hcp/tssD,icmF/tssM,impA/tssA,iroE,irp1,irp2,iucA,iucB,iucC,iucD,iutA,manB,manC,mrkA,mrkB,mrkC,mrkD,mrkF,mrkH,mrkI,mrkJ,rcsA,rcsB,rmpA,rmpA2,sciN/tssJ,tle1,tli1,tssF,tssG,ugd,vasE/tssK,vgrG/tssI,vipB/tssC,wbbM,wbbN,wbbO,wza,wzi,wz…
KP720Y.1	aadA2,blaCTX-M-65,blaKPC-2,blaLAP-2,blaSHV-182,dfrA14,fosA,qnrS1	KPHS_23120,acrA,acrB,clpV/tssH,cpsACP,dotU/tssL,entA,entB,entC,entE,entF,fepA,fepB,fepC,fepD,fepG,fes,fimA,fimB,fimC,fimD,fimE,fimF,fimG,fimH,fimI,fimK,fyuA,galF,glf,gnd,hcp/tssD,icmF/tssM,impA/tssA,iroE,irp1,irp2,iucA,iucB,iucC,iucD,iutA,manB,manC,rcsA,rcsB,rmpA2,sciN/tssJ,tle1,tli1,tssF,tssG,ugd,vasE/tssK,vgrG/tssI,vipA/tssB,vipB/tssC,wbbM,wbbN,wbbO,wza,wzi,wzm,wzt,yagW/ecpD,yagX/ecpC,yagY/ecpB…
KP737Y	aadA2,blaCTX-M-65,blaKPC-2,blaLAP-2,blaSHV-12,blaTEM-1B,fosA,fosA3,qnrS1,rmtB,sul2,tet(A)	KPHS_23120,acrA,acrB,clpV/tssH,cpsACP,dotU/tssL,entA,entB,entC,entE,entF,fepA,fepB,fepC,fepD,fepG,fes,fimA,fimB,fimC,fimD,fimE,fimF,fimG,fimH,fimI,fimK,fyuA,galF,glf,gnd,hcp/tssD,icmF/tssM,impA/tssA,iroE,irp1,irp2,iucA,iucB,iucC,iucD,iutA,manB,manC,mrkA,mrkB,mrkC,mrkD,mrkF,mrkH,mrkI,mrkJ,rcsA,rcsB,rmpA,rmpA2,sciN/tssJ,tle1,tli1,tssF,tssG,ugd,vasE/tssK,vgrG/tssI,vipA/tssB,vipB/tssC,wbbM,wbbN,wbbO,…
KP740G	aadA2,blaCTX-M-65,blaKPC-2,blaLAP-2,blaSHV-12,blaTEM-1B,fosA,fosA3,qnrS1,rmtB,sul2,tet(A)	KPHS_23120,acrA,acrB,clpV/tssH,cpsACP,dotU/tssL,entA,entB,entC,entE,entF,fepA,fepB,fepC,fepD,fepG,fes,fimA,fimB,fimC,fimD,fimE,fimF,fimG,fimH,fimI,fimK,fyuA,galF,glf,gnd,hcp/tssD,icmF/tssM,impA/tssA,iroE,irp1,irp2,iucA,iucB,iucC,iucD,iutA,manB,manC,mrkA,mrkB,mrkC,mrkD,mrkF,mrkH,mrkI,mrkJ,rcsA,rcsB,rmpA,rmpA2,sciN/tssJ,tle1,tli1,tssF,tssG,ugd,vasE/tssK,vgrG/tssI,vipA/tssB,vipB/tssC,wbbM,wbbN,wbbO,…
KP743Y	aac(3)-IId,aadA2,armA,blaDHA-1,blaKPC-2,blaSHV-12,blaTEM-1B,catA2,dfrA1,fosA,mph(A),mph(E),msr(E),qnrB4,qnrS1,rmtB,tet(A)	KPHS_23120,acrA,acrB,clpV/tssH,cpsACP,dotU/tssL,entA,entB,entC,entE,entF,fepA,fepB,fepC,fepD,fepG,fes,fimA,fimB,fimC,fimD,fimE,fimF,fimG,fimH,fimI,fimK,fyuA,galF,glf,gnd,hcp/tssD,icmF/tssM,impA/tssA,iroE,irp1,irp2,iucA,iucB,iucC,iucD,iutA,manB,manC,mrkA,mrkB,mrkC,mrkD,mrkF,mrkH,mrkI,mrkJ,rcsA,rcsB,rmpA2,sciN/tssJ,tle1,tli1,tssF,tssG,ugd,vasE/tssK,vgrG/tssI,vipB/tssC,wbbM,wbbN,wbbO,wza,wzi,wzm,wzt…
KP745Y	aac(3)-IId,aadA2,armA,blaDHA-1,blaKPC-2,blaSHV-12,blaTEM-1B,catA2,dfrA1,fosA,mph(A),mph(E),msr(E),qnrB4,qnrS1,rmtB,tet(A)	KPHS_23120,acrA,acrB,clpV/tssH,cpsACP,dotU/tssL,entA,entB,entC,entE,entF,fepA,fepB,fepC,fepD,fepG,fes,fimA,fimB,fimC,fimD,fimE,fimF,fimG,fimH,fimI,fimK,fyuA,galF,glf,gnd,hcp/tssD,icmF/tssM,impA/tssA,iroE,irp1,irp2,iucA,iucB,iucC,iucD,manB,manC,mrkA,mrkB,mrkC,mrkD,mrkF,mrkH,mrkI,mrkJ,rcsA,rcsB,rmpA2,sciN/tssJ,tle1,tli1,tssF,tssG,ugd,vasE/tssK,vgrG/tssI,vipB/tssC,wbbM,wbbN,wbbO,wza,wzi,wzm,wzt,yagW…
KP747G	aadA2,blaCTX-M-65,blaKPC-2,blaLAP-2,blaSHV-182,blaTEM-1B,fosA,fosA3,qnrS1,rmtB,sul2,tet(A)	KPHS_23120,acrA,acrB,clpV/tssH,cpsACP,dotU/tssL,entA,entB,entC,entE,entF,fepA,fepB,fepC,fepD,fepG,fes,fimA,fimC,fimD,fimE,fimF,fimG,fimH,fimI,fimK,fyuA,galF,glf,gnd,hcp/tssD,icmF/tssM,impA/tssA,iroE,irp1,irp2,iucA,iucB,iucC,iucD,iutA,manB,manC,mrkA,mrkB,mrkC,mrkD,mrkF,mrkH,mrkI,mrkJ,rcsA,rcsB,rmpA,rmpA2,sciN/tssJ,tle1,tli1,tssF,tssG,ugd,vasE/tssK,vgrG/tssI,vipA/tssB,vipB/tssC,wbbM,wbbN,wbbO,wza,w…
KP1015G	blaCTX-M-65,blaKPC-2,blaSHV-182,blaTEM-1B,fosA,rmtB	KPHS_23120,acrA,acrB,clpV/tssH,cpsACP,dotU/tssL,entA,entB,entC,entE,entF,fepA,fepB,fepC,fepD,fepG,fes,fimA,fimB,fimC,fimD,fimE,fimF,fimG,fimH,fimI,fimK,fyuA,galF,glf,gnd,hcp/tssD,icmF/tssM,impA/tssA,iroE,irp1,irp2,iucA,iucB,iucC,iucD,iutA,manB,manC,mrkA,mrkB,mrkC,mrkD,mrkF,mrkI,mrkJ,rcsA,rcsB,rmpA2,sciN/tssJ,tle1,tli1,tssF,tssG,ugd,vasE/tssK,vgrG/tssI,vipA/tssB,vipB/tssC,wbbM,wbbN,wbbO,wza,wzi,wz…
KP1016Y	blaCTX-M-65,blaKPC-2,blaLAP-2,blaSHV-182,blaTEM-1B,fosA,qnrS1,rmtB,sul2,tet(A)	KPHS_23120,acrA,acrB,clpV/tssH,cpsACP,dotU/tssL,entA,entB,entC,entE,entF,fepA,fepB,fepC,fepD,fepG,fes,fimA,fimB,fimC,fimD,fimE,fimF,fimG,fimH,fimI,fimK,fyuA,galF,glf,gnd,hcp/tssD,icmF/tssM,impA/tssA,iroE,irp1,irp2,iucA,iucB,iucC,iucD,iutA,manB,manC,mrkA,mrkB,mrkC,mrkD,mrkF,mrkI,mrkJ,rcsA,rcsB,rmpA2,sciN/tssJ,tle1,tli1,tssF,tssG,ugd,vasE/tssK,vgrG/tssI,vipA/tssB,vipB/tssC,wbbM,wbbN,wbbO,wza,wzi,wz…
KP1030G	blaCTX-M-65,blaKPC-2,blaSHV-12,blaTEM-1B,catA2,fosA,mph(E),oqxA,oqxB,rmtB	KPHS_23120,acrA,acrB,clpV/tssH,cpsACP,dotU/tssL,entA,entB,entC,entE,entF,fepA,fepB,fepC,fepD,fepG,fes,fimA,fimB,fimC,fimD,fimE,fimF,fimG,fimH,fimI,fimK,fyuA,galF,gnd,hcp/tssD,icmF/tssM,impA/tssA,iroE,irp1,irp2,iucA,iucB,iucC,iucD,iutA,mrkA,mrkB,mrkC,mrkD,mrkF,mrkH,mrkI,mrkJ,rcsA,rcsB,rmpA2,sciN/tssJ,tle1,tli1,tssF,tssG,ugd,vasE/tssK,vgrG/tssI,vipA/tssB,vipB/tssC,wzi,yagW/ecpD,yagX/ecpC,yagY/ecpB,…
KP1030Y	blaKPC-2,blaSHV-12,catA2,fosA,mph(E),oqxA,oqxB,rmtB	KPHS_23120,acrA,acrB,clpV/tssH,cpsACP,dotU/tssL,entA,entB,entC,entE,entF,fepA,fepB,fepC,fepD,fepG,fes,fimA,fimB,fimC,fimD,fimE,fimF,fimG,fimH,fimI,fimK,fyuA,galF,gnd,hcp/tssD,icmF/tssM,impA/tssA,iroE,irp1,irp2,iucA,iucB,iucC,iucD,iutA,mrkA,mrkB,mrkC,mrkD,mrkF,mrkH,mrkI,mrkJ,rcsA,rcsB,rmpA2,sciN/tssJ,tle1,tli1,tssF,tssG,ugd,vasE/tssK,vgrG/tssI,vipA/tssB,vipB/tssC,wzi,yagW/ecpD,yagX/ecpC,yagY/ecpB,…
KP753Y	aadA2,blaCTX-M-65,blaKPC-2,blaSHV-182,blaTEM-1B,catA2,fosA,fosA3,mph(E),oqxA,oqxB,rmtB	KPHS_23120,acrA,acrB,clpV/tssH,cpsACP,dotU/tssL,entA,entB,entC,entE,entF,fepA,fepB,fepC,fepD,fepG,fes,fimA,fimB,fimC,fimD,fimE,fimF,fimG,fimH,fimI,fimK,fyuA,galF,gnd,hcp/tssD,icmF/tssM,impA/tssA,iroE,irp1,irp2,iucA,iucB,iucC,iucD,iutA,mrkA,mrkB,mrkC,mrkD,mrkF,mrkH,mrkI,mrkJ,rcsA,rcsB,rmpA2,sciN/tssJ,tle1,tli1,tssF,tssG,ugd,vasE/tssK,vgrG/tssI,vipA/tssB,vipB/tssC,wzi,yagW/ecpD,yagX/ecpC,yagY/ecpB,…
KP801G.1	blaCTX-M-65,blaKPC-2,blaLAP-2,blaSHV-182,blaTEM-1B,dfrA14,fosA,fosA3,qnrS1,rmtB,sul2,tet(A)	KPHS_23120,acrA,acrB,clpV/tssH,cpsACP,dotU/tssL,entA,entB,entC,entE,entF,fepA,fepB,fepC,fepD,fepG,fes,fimA,fimB,fimC,fimD,fimE,fimF,fimG,fimH,fimI,fimK,fyuA,galF,gnd,hcp/tssD,icmF/tssM,impA/tssA,iroE,irp1,irp2,iucA,iucB,iucC,iucD,iutA,manB,manC,mrkA,mrkB,mrkC,mrkD,mrkF,mrkI,mrkJ,rcsA,rcsB,rmpA2,sciN/tssJ,tle1,tli1,tssF,tssG,ugd,vasE/tssK,vgrG/tssI,vipA/tssB,vipB/tssC,wza,wzi,yagW/ecpD,yagX/ecpC,y…
KP808G	blaCTX-M-65,blaKPC-2,blaLAP-2,blaSHV-12,blaTEM-1B,catA2,dfrA14,fosA,qnrS1,rmtB,sul2,tet(A)	KPHS_23120,acrA,acrB,clpV/tssH,cpsACP,dotU/tssL,entA,entB,entC,entE,entF,fepA,fepB,fepC,fepD,fepG,fes,fimA,fimB,fimC,fimD,fimE,fimF,fimG,fimH,fimI,fimK,fyuA,galF,glf,gnd,hcp/tssD,icmF/tssM,impA/tssA,iroE,irp1,irp2,iucA,iucB,iucC,iucD,iutA,manB,manC,mrkA,mrkB,mrkC,mrkD,mrkF,mrkH,mrkI,mrkJ,rcsA,rcsB,rmpA,rmpA2,sciN/tssJ,tle1,tli1,tssF,tssG,ugd,vasE/tssK,vgrG/tssI,vipB/tssC,wbbM,wbbN,wbbO,wza,wzi,wz…
KP808Y	blaCTX-M-65,blaKPC-2,blaLAP-2,blaTEM-1B,catA2,dfrA14,fosA,qnrS1,rmtB,sul2,tet(A)	KPHS_23120,acrA,acrB,clpV/tssH,cpsACP,dotU/tssL,entA,entB,entC,entE,entF,fepA,fepB,fepC,fepD,fepG,fes,fimA,fimB,fimC,fimD,fimE,fimF,fimG,fimH,fimI,fimK,fyuA,galF,glf,gnd,hcp/tssD,icmF/tssM,impA/tssA,iroE,irp1,irp2,iucA,iucB,iucC,iucD,iutA,manB,manC,mrkA,mrkB,mrkC,mrkD,mrkF,mrkH,mrkI,mrkJ,rcsA,rcsB,rmpA,rmpA2,sciN/tssJ,tle1,tli1,tssF,tssG,ugd,vasE/tssK,vgrG/tssI,vipB/tssC,wbbM,wbbN,wbbO,wza,wzi,wz…
KP809G	blaCTX-M-65,blaKPC-2,blaLAP-2,blaSHV-12,blaTEM-1B,catA2,dfrA14,fosA,qnrS1,rmtB,sul2,tet(A)	KPHS_23120,acrA,acrB,clpV/tssH,cpsACP,dotU/tssL,entA,entB,entC,entE,entF,fepA,fepB,fepC,fepD,fepG,fes,fimA,fimB,fimC,fimD,fimE,fimF,fimG,fimH,fimI,fimK,fyuA,galF,glf,gnd,hcp/tssD,icmF/tssM,impA/tssA,iroE,irp1,irp2,iucA,iucB,iucC,iucD,iutA,manB,manC,mrkA,mrkB,mrkC,mrkD,mrkF,mrkH,mrkI,mrkJ,rcsA,rcsB,rmpA,rmpA2,sciN/tssJ,tle1,tli1,tssF,tssG,ugd,vasE/tssK,vgrG/tssI,vipB/tssC,wbbM,wbbN,wbbO,wza,wzi,wz…
KP816G	blaKPC-2,blaLAP-2,blaSHV-182,blaTEM-1B,dfrA14,fosA,fosA3,qnrS1,rmtB,sul2,tet(A)	KPHS_23120,acrA,acrB,clpV/tssH,cpsACP,dotU/tssL,entA,entB,entC,entE,entF,fepA,fepB,fepC,fepD,fepG,fes,fimA,fimB,fimC,fimD,fimE,fimF,fimG,fimH,fimI,fimK,fyuA,galF,glf,gnd,hcp/tssD,icmF/tssM,impA/tssA,iroE,irp1,irp2,iucA,iucB,iucC,iucD,iutA,manB,manC,mrkA,mrkB,mrkC,mrkD,mrkF,mrkI,mrkJ,rcsA,rcsB,rmpA2,sciN/tssJ,tle1,tli1,tssF,tssG,ugd,vasE/tssK,vgrG/tssI,vipA/tssB,vipB/tssC,wbbM,wbbN,wbbO,wza,wzi,wz…
KP816Y	aadA2,blaKPC-2,blaSHV-155,catA2,fosA,oqxA,oqxB	KPHS_23120,acrA,acrB,clpV/tssH,cpsACP,dotU/tssL,entA,entB,entC,entE,entF,fepA,fepB,fepC,fepD,fepG,fes,fimA,fimB,fimC,fimD,fimE,fimF,fimG,fimH,fimI,fimK,fyuA,galF,gnd,hcp/tssD,icmF/tssM,impA/tssA,iroE,irp1,irp2,mrkA,mrkB,mrkC,mrkD,mrkF,mrkH,mrkI,mrkJ,rcsA,rcsB,sciN/tssJ,tle1,tli1,tssF,tssG,ugd,vgrG/tssI,yagW/ecpD,yagX/ecpC,yagY/ecpB,yagZ/ecpA,ybdA,ybtA,ybtE,ybtP,ybtQ,ybtS,ybtT,ybtU,ybtX,ykgK/ecpR
KP823Y	blaCTX-M-65,blaKPC-2,blaLAP-2,blaTEM-1B,catA2,dfrA14,fosA,qnrS1,rmtB,sul2,tet(A)	KPHS_23120,acrA,acrB,clpV/tssH,cpsACP,dotU/tssL,entA,entB,entC,entE,entF,fepA,fepB,fepC,fepD,fepG,fes,fimA,fimB,fimC,fimD,fimE,fimF,fimG,fimH,fimI,fimK,fyuA,galF,glf,gnd,hcp/tssD,icmF/tssM,impA/tssA,iroE,irp1,irp2,iucA,iucB,iucC,iucD,iutA,manB,manC,mrkA,mrkB,mrkC,mrkD,mrkF,mrkH,mrkI,mrkJ,rcsA,rcsB,rmpA,rmpA2,sciN/tssJ,tle1,tli1,tssF,tssG,ugd,vasE/tssK,vgrG/tssI,vipB/tssC,wbbM,wbbN,wbbO,wza,wzi,wz…
KP829G	aadA2,blaCTX-M-65,blaKPC-2,blaSHV-155,blaTEM-1B,fosA,fosA3,oqxA,oqxB,rmtB	KPHS_23120,acrA,acrB,clpV/tssH,cpsACP,dotU/tssL,entA,entB,entC,entE,entF,fepA,fepB,fepC,fepD,fepG,fes,fimA,fimB,fimC,fimD,fimE,fimF,fimG,fimH,fimI,fimK,fyuA,galF,gnd,hcp/tssD,icmF/tssM,impA/tssA,iroE,irp1,irp2,iucA,iucB,iucC,iucD,iutA,mrkA,mrkB,mrkC,mrkD,mrkF,mrkH,mrkI,mrkJ,rcsA,rcsB,rmpA2,sciN/tssJ,tle1,tli1,tssF,tssG,ugd,vasE/tssK,vgrG/tssI,vipA/tssB,vipB/tssC,wzi,yagW/ecpD,yagX/ecpC,yagY/ecpB,…
KP829Y	aadA2,blaCTX-M-65,blaKPC-2,blaSHV-155,blaTEM-1B,fosA,fosA3,oqxA,oqxB,rmtB	KPHS_23120,acrA,acrB,clpV/tssH,cpsACP,dotU/tssL,entA,entB,entC,entE,entF,fepA,fepB,fepC,fepD,fepG,fes,fimA,fimB,fimC,fimD,fimE,fimF,fimG,fimH,fimI,fimK,fyuA,galF,gnd,hcp/tssD,icmF/tssM,impA/tssA,iroE,irp1,irp2,iucA,iucB,iucC,iucD,iutA,mrkA,mrkB,mrkC,mrkD,mrkF,mrkH,mrkI,mrkJ,rcsA,rcsB,rmpA2,sciN/tssJ,tle1,tli1,tssF,tssG,ugd,vasE/tssK,vgrG/tssI,vipA/tssB,vipB/tssC,wzi,yagW/ecpD,yagX/ecpC,yagY/ecpB,…
KP830G	aadA2,blaCTX-M-65,blaKPC-2,blaSHV-155,blaTEM-1B,fosA,fosA3,oqxA,oqxB,rmtB	KPHS_23120,acrA,acrB,clpV/tssH,cpsACP,dotU/tssL,entA,entB,entC,entE,entF,fepA,fepB,fepC,fepD,fepG,fes,fimA,fimB,fimC,fimD,fimE,fimF,fimG,fimH,fimI,fimK,fyuA,galF,gnd,hcp/tssD,icmF/tssM,impA/tssA,iroE,irp1,irp2,iucA,iucB,iucC,iucD,iutA,mrkA,mrkB,mrkC,mrkD,mrkF,mrkH,mrkI,mrkJ,rcsA,rcsB,rmpA2,sciN/tssJ,tle1,tli1,tssF,tssG,ugd,vasE/tssK,vgrG/tssI,vipA/tssB,vipB/tssC,wzi,yagW/ecpD,yagX/ecpC,yagY/ecpB,…
KP830Y	aadA2,blaCTX-M-65,blaKPC-2,blaSHV-155,blaTEM-1B,fosA,fosA3,oqxA,oqxB,rmtB	KPHS_23120,acrA,acrB,clpV/tssH,cpsACP,dotU/tssL,entA,entB,entC,entE,entF,fepA,fepB,fepC,fepD,fepG,fes,fimA,fimB,fimC,fimD,fimE,fimF,fimG,fimH,fimI,fimK,fyuA,galF,gnd,hcp/tssD,icmF/tssM,impA/tssA,iroE,irp1,irp2,iucA,iucB,iucC,iucD,iutA,mrkA,mrkB,mrkC,mrkD,mrkF,mrkH,mrkI,mrkJ,rcsA,rcsB,rmpA2,sciN/tssJ,tle1,tli1,tssF,tssG,ugd,vasE/tssK,vgrG/tssI,vipA/tssB,vipB/tssC,wzi,yagW/ecpD,yagX/ecpC,yagY/ecpB,…
KP833G	aadA2,blaCTX-M-65,blaKPC-2,blaSHV-155,blaTEM-1B,fosA,fosA3,oqxA,oqxB,rmtB	KPHS_23120,acrA,acrB,clpV/tssH,cpsACP,dotU/tssL,entA,entB,entC,entE,entF,fepA,fepB,fepC,fepD,fepG,fes,fimA,fimB,fimC,fimD,fimE,fimF,fimG,fimH,fimI,fimK,fyuA,galF,gnd,hcp/tssD,icmF/tssM,impA/tssA,iroE,irp1,irp2,iucA,iucB,iucC,iucD,iutA,mrkA,mrkB,mrkC,mrkD,mrkF,mrkH,mrkI,mrkJ,rcsA,rcsB,rmpA2,sciN/tssJ,tle1,tli1,tssF,tssG,ugd,vasE/tssK,vgrG/tssI,vipA/tssB,vipB/tssC,wzi,yagW/ecpD,yagX/ecpC,yagY/ecpB,…
KP838Y	aadA2,blaCTX-M-65,blaKPC-2,blaSHV-155,blaTEM-1B,fosA,fosA3,oqxA,oqxB,rmtB	KPHS_23120,acrA,acrB,clpV/tssH,cpsACP,dotU/tssL,entA,entB,entC,entE,entF,fepA,fepB,fepC,fepD,fepG,fes,fimA,fimB,fimC,fimD,fimE,fimF,fimG,fimH,fimI,fimK,fyuA,galF,gnd,hcp/tssD,icmF/tssM,impA/tssA,iroE,irp1,irp2,iucA,iucB,iucC,iucD,iutA,mrkA,mrkB,mrkC,mrkD,mrkF,mrkH,mrkI,mrkJ,rcsA,rcsB,rmpA2,sciN/tssJ,tle1,tli1,tssF,tssG,ugd,vasE/tssK,vgrG/tssI,vipA/tssB,vipB/tssC,wzi,yagW/ecpD,yagX/ecpC,yagY/ecpB,…
KP839Y	aadA2,blaCTX-M-65,blaKPC-2,blaSHV-155,blaTEM-1B,fosA,fosA3,oqxA,oqxB,rmtB	KPHS_23120,acrA,acrB,clpV/tssH,cpsACP,dotU/tssL,entA,entB,entC,entE,entF,fepA,fepB,fepC,fepD,fepG,fes,fimA,fimB,fimC,fimD,fimE,fimF,fimG,fimH,fimI,fimK,fyuA,galF,gnd,hcp/tssD,icmF/tssM,impA/tssA,iroE,irp1,irp2,iucA,iucB,iucC,iucD,iutA,mrkA,mrkB,mrkC,mrkD,mrkF,mrkH,mrkI,mrkJ,rcsA,rcsB,rmpA2,sciN/tssJ,tle1,tli1,tssF,tssG,ugd,vasE/tssK,vgrG/tssI,vipA/tssB,vipB/tssC,wzi,yagW/ecpD,yagX/ecpC,yagY/ecpB,…
KP840G	aadA2,blaCTX-M-65,blaKPC-2,blaSHV-155,blaTEM-1B,fosA,fosA3,oqxA,oqxB,rmtB	KPHS_23120,acrA,acrB,clpV/tssH,cpsACP,dotU/tssL,entA,entB,entC,entE,entF,fepA,fepB,fepC,fepD,fepG,fes,fimA,fimB,fimC,fimD,fimE,fimF,fimG,fimH,fimI,fimK,fyuA,galF,gnd,hcp/tssD,icmF/tssM,impA/tssA,iroE,irp1,irp2,iucA,iucB,iucC,iucD,iutA,mrkA,mrkB,mrkC,mrkD,mrkF,mrkH,mrkI,mrkJ,rcsA,rcsB,rmpA2,sciN/tssJ,tle1,tli1,tssF,tssG,ugd,vasE/tssK,vgrG/tssI,vipA/tssB,vipB/tssC,wzi,yagW/ecpD,yagX/ecpC,yagY/ecpB,…
KP840Y	aadA2,blaCTX-M-65,blaKPC-2,blaSHV-155,blaTEM-1B,fosA,fosA3,oqxA,oqxB,rmtB	KPHS_23120,acrA,acrB,clpV/tssH,cpsACP,dotU/tssL,entA,entB,entC,entE,entF,fepA,fepB,fepC,fepD,fepG,fes,fimA,fimB,fimC,fimD,fimE,fimF,fimG,fimH,fimI,fimK,fyuA,galF,gnd,hcp/tssD,icmF/tssM,impA/tssA,iroE,irp1,irp2,iucA,iucB,iucC,iucD,iutA,mrkA,mrkB,mrkC,mrkD,mrkF,mrkH,mrkI,mrkJ,rcsA,rcsB,rmpA2,sciN/tssJ,tle1,tli1,tssF,tssG,ugd,vasE/tssK,vgrG/tssI,vipA/tssB,vipB/tssC,wzi,yagW/ecpD,yagX/ecpC,yagY/ecpB,…
KP847G	aac(6')-Ib-cr,blaCTX-M-15,blaKPC-2,blaOXA-1,blaSHV-106,blaTEM-1B,fosA,mph(A),oqxA,oqxB,tet(A)	acrA,acrB,clpV/tssH,cpsACP,dotU/tssL,entA,entB,entC,entE,entF,fepA,fepB,fepC,fepD,fepG,fes,fimA,fimB,fimC,fimD,fimE,fimF,fimG,fimH,fimI,fimK,fyuA,galF,glf,gnd,hcp/tssD,icmF/tssM,iroE,irp1,irp2,kfoC,mrkA,mrkB,mrkC,mrkD,mrkF,mrkH,mrkI,mrkJ,rcsA,rcsB,sciN/tssJ,tssF,tssG,ugd,vasE/tssK,vipA/tssB,vipB/tssC,wbbM,wbbN,wbbO,wzi,wzm,wzt,yagW/ecpD,yagX/ecpC,yagY/ecpB,yagZ/ecpA,ybdA,ybtA,ybtE,ybtP,ybtQ,ybtS,…
KP847Y	aac(6')-Ib-cr,blaCTX-M-15,blaKPC-2,blaOXA-1,blaSHV-106,blaTEM-1B,fosA,mph(A),oqxA,oqxB,tet(A)	acrA,acrB,clpV/tssH,cpsACP,dotU/tssL,entA,entB,entC,entE,entF,fepA,fepB,fepC,fepD,fepG,fes,fimA,fimB,fimC,fimD,fimE,fimF,fimG,fimH,fimI,fimK,fyuA,galF,glf,gnd,hcp/tssD,icmF/tssM,iroE,irp1,irp2,kfoC,mrkA,mrkB,mrkC,mrkD,mrkF,mrkH,mrkI,mrkJ,rcsA,rcsB,sciN/tssJ,tssF,tssG,ugd,vasE/tssK,vipA/tssB,vipB/tssC,wbbM,wbbN,wbbO,wzi,wzm,wzt,yagW/ecpD,yagX/ecpC,yagY/ecpB,yagZ/ecpA,ybdA,ybtA,ybtE,ybtP,ybtQ,ybtS,…
KP848G	aac(6')-Ib-cr,blaCTX-M-15,blaKPC-2,blaOXA-1,blaSHV-106,blaTEM-1B,fosA,mph(A),oqxA,oqxB,tet(A)	acrA,acrB,clpV/tssH,cpsACP,dotU/tssL,entA,entB,entC,entE,entF,fepA,fepB,fepC,fepD,fepG,fes,fimA,fimB,fimC,fimD,fimE,fimF,fimG,fimH,fimI,fimK,fyuA,galF,glf,gnd,hcp/tssD,icmF/tssM,iroE,irp1,irp2,kfoC,mrkA,mrkB,mrkC,mrkD,mrkF,mrkH,mrkI,mrkJ,rcsA,rcsB,sciN/tssJ,tssF,tssG,ugd,vasE/tssK,vipA/tssB,vipB/tssC,wbbM,wbbN,wbbO,wzi,wzm,wzt,yagW/ecpD,yagX/ecpC,yagY/ecpB,yagZ/ecpA,ybdA,ybtA,ybtE,ybtP,ybtQ,ybtS,…
KP848Y	aac(6')-Ib-cr,blaCTX-M-15,blaKPC-2,blaOXA-1,blaSHV-106,blaTEM-1B,fosA,mph(A),oqxA,oqxB,tet(A)	acrA,acrB,clpV/tssH,cpsACP,dotU/tssL,entA,entB,entC,entE,entF,fepA,fepB,fepC,fepD,fepG,fes,fimA,fimB,fimC,fimD,fimE,fimF,fimG,fimH,fimI,fimK,fyuA,galF,glf,gnd,hcp/tssD,icmF/tssM,iroE,irp1,irp2,kfoC,mrkA,mrkB,mrkC,mrkD,mrkF,mrkH,mrkI,mrkJ,rcsA,rcsB,sciN/tssJ,tssF,tssG,ugd,vasE/tssK,vipA/tssB,vipB/tssC,wbbM,wbbN,wbbO,wzi,wzm,wzt,yagW/ecpD,yagX/ecpC,yagY/ecpB,yagZ/ecpA,ybdA,ybtA,ybtE,ybtP,ybtQ,ybtS,…
KP863Y	blaKPC-2,blaSHV-155,fosA,oqxA,oqxB	KPHS_23120,acrA,acrB,clpV/tssH,cpsACP,dotU/tssL,entA,entB,entC,entE,entF,fepA,fepB,fepC,fepD,fepG,fes,fimA,fimB,fimC,fimD,fimE,fimF,fimG,fimH,fimI,fimK,galF,glf,gnd,hcp/tssD,icmF/tssM,impA/tssA,iroB,iroC,iroD,iroE,iroN,iucA,iucB,iucC,iucD,iutA,kfoC,manB,manC,mrkA,mrkB,mrkC,mrkD,mrkF,mrkH,mrkI,mrkJ,rcsA,rcsB,rmpA,rmpA2,sciN/tssJ,tli1,tssF,tssG,ugd,vasE/tssK,vgrG/tssI,vipA/tssB,vipB/tssC,wbbM,wbbN,…
KP868G	ARR-3,aac(6')-Ib-cr,aadA16,blaCTX-M-27,blaDHA-1,blaNDM-1,blaSHV-172,dfrA27,floR,fosA,mph(A),oqxA,oqxB,qnrB4,sul1,tet(D)	acrA,acrB,clpV/tssH,cpsACP,dotU/tssL,entA,entB,entC,entD,entE,entF,fepA,fepB,fepC,fepD,fepG,fes,fimA,fimB,fimC,fimD,fimE,fimF,fimG,fimH,fimI,fimK,galF,gnd,hcp/tssD,icmF/tssM,iroE,manB,manC,mrkA,mrkB,mrkC,mrkD,mrkF,mrkH,mrkI,mrkJ,rcsA,rcsB,sciN/tssJ,tssF,tssG,ugd,vasE/tssK,vipA/tssB,vipB/tssC,wzi,yagW/ecpD,yagX/ecpC,yagY/ecpB,yagZ/ecpA,ybdA,ykgK/ecpR
KP879G	blaKPC-2,blaSHV-148,fosA,oqxA,oqxB	acrA,acrB,clpV/tssH,cpsACP,dotU/tssL,entA,entB,entC,entE,entF,fepA,fepB,fepC,fepD,fepG,fes,fimA,fimB,fimC,fimD,fimE,fimF,fimG,fimH,fimI,fimK,galF,gnd,hcp/tssD,icmF/tssM,iroB,iroC,iroD,iroE,iroN,iucA,iucB,iucC,iucD,iutA,manC,mrkA,mrkB,mrkC,mrkD,mrkF,mrkH,mrkI,mrkJ,rcsA,rcsB,rmpA,rmpA2,sciN/tssJ,tssF,tssG,ugd,vasE/tssK,vipA/tssB,vipB/tssC,wzi,yagW/ecpD,yagX/ecpC,yagY/ecpB,yagZ/ecpA,ybdA,ykgK/ecpR
KP884G	aac(3)-IId,aph(3')-Ia,armA,blaDHA-1,blaKPC-2,blaSHV-106,fosA,mph(E),msr(E),oqxA,oqxB,qnrB4,sul1	acrA,acrB,clpV/tssH,cpsACP,dotU/tssL,entA,entB,entC,entE,entF,fepA,fepB,fepC,fepD,fepG,fes,fimA,fimB,fimC,fimD,fimE,fimF,fimG,fimH,fimI,fimK,fyuA,galF,glf,gnd,hcp/tssD,icmF/tssM,iroE,irp1,irp2,iucA,iucB,iucC,iucD,iutA,kfoC,mrkA,mrkB,mrkC,mrkD,mrkF,mrkH,mrkI,mrkJ,rcsA,rcsB,rmpA2,sciN/tssJ,tssF,tssG,ugd,vasE/tssK,vipA/tssB,vipB/tssC,wbbM,wbbN,wbbO,wzi,wzm,wzt,yagW/ecpD,yagX/ecpC,yagY/ecpB,yagZ/ecpA…
KP885Y	blaCTX-M-65,blaKPC-2,blaLAP-2,blaSHV-182,blaTEM-1B,dfrA14,fosA,fosA3,qnrS1,rmtB,sul2,tet(A)	KPHS_23120,acrA,acrB,clpV/tssH,cpsACP,dotU/tssL,entA,entB,entC,entE,entF,fepA,fepB,fepC,fepD,fepG,fes,fimA,fimB,fimC,fimD,fimE,fimF,fimG,fimH,fimI,fimK,fyuA,galF,glf,gnd,hcp/tssD,icmF/tssM,impA/tssA,iroE,irp1,irp2,iucA,iucB,iucC,iucD,iutA,manB,manC,mrkA,mrkB,mrkC,mrkD,mrkF,mrkI,mrkJ,rcsA,rcsB,rmpA2,sciN/tssJ,tle1,tli1,tssF,tssG,ugd,vasE/tssK,vgrG/tssI,vipA/tssB,vipB/tssC,wbbM,wbbN,wbbO,wza,wzi,wz…
KP888G	blaCTX-M-65,blaKPC-2,blaLAP-2,blaTEM-1B,catA2,dfrA14,fosA,qnrS1,rmtB,sul2,tet(A)	KPHS_23120,acrA,acrB,clpV/tssH,cpsACP,dotU/tssL,entA,entB,entC,entE,entF,fepA,fepB,fepC,fepD,fepG,fes,fimA,fimB,fimC,fimD,fimE,fimF,fimG,fimH,fimI,fimK,fyuA,galF,glf,gnd,hcp/tssD,icmF/tssM,impA/tssA,iroE,irp1,irp2,iucA,iucB,iucC,iucD,iutA,manB,manC,mrkA,mrkB,mrkC,mrkD,mrkF,mrkH,mrkI,mrkJ,rcsA,rcsB,rmpA,rmpA2,sciN/tssJ,tle1,tli1,tssF,tssG,ugd,vasE/tssK,vgrG/tssI,vipB/tssC,wbbM,wbbN,wbbO,wza,wzi,wz…
KP888Y	aac(3)-IId,aadA2,aadA5,blaCTX-M-65,blaKPC-2,blaSHV-182,dfrA17,fosA,mph(A)	KPHS_23120,acrA,acrB,clpV/tssH,cpsACP,dotU/tssL,entA,entB,entC,entE,entF,fepA,fepB,fepC,fepD,fepG,fes,fimA,fimB,fimC,fimD,fimE,fimF,fimG,fimH,fimI,fimK,fyuA,galF,glf,gnd,hcp/tssD,icmF/tssM,impA/tssA,iroB,iroC,iroD,iroE,iroN,irp1,irp2,iucA,iucB,iucC,iucD,iutA,manB,manC,mrkA,mrkB,mrkC,mrkD,mrkF,mrkH,mrkI,mrkJ,rcsA,rcsB,rmpA,rmpA2,sciN/tssJ,tle1,tli1,tssF,tssG,ugd,vasE/tssK,vgrG/tssI,vipA/tssB,vipB/…
KP889Y	ARR-3,aadA16,aadA2,blaDHA-1,blaKPC-2,blaLAP-2,blaTEM-1B,catA2,dfrA1,dfrA27,fosA,fosA3,oqxA,oqxB,qnrB4,qnrS1,rmtB,tet(A)	KPHS_23120,acrA,acrB,clpV/tssH,cpsACP,dotU/tssL,entA,entB,entC,entE,entF,fepA,fepB,fepC,fepD,fepG,fes,fimA,fimB,fimC,fimD,fimE,fimF,fimG,fimH,fimI,fimK,fyuA,galF,gnd,hcp/tssD,icmF/tssM,impA/tssA,iroE,irp1,irp2,iucA,iucB,iucC,iucD,iutA,mrkA,mrkB,mrkC,mrkD,mrkF,mrkH,mrkI,mrkJ,rcsA,rcsB,rmpA2,sciN/tssJ,tle1,tli1,tssF,tssG,ugd,vasE/tssK,vgrG/tssI,vipA/tssB,vipB/tssC,wzi,yagW/ecpD,yagX/ecpC,yagY/ecpB,…
KP890Y	blaCTX-M-65,blaKPC-2,blaLAP-2,blaSHV-182,blaTEM-1B,dfrA14,fosA,fosA3,qnrS1,rmtB,sul2,tet(A)	KPHS_23120,acrA,acrB,clpV/tssH,cpsACP,dotU/tssL,entA,entB,entC,entE,entF,fepA,fepB,fepC,fepD,fepG,fes,fimA,fimB,fimC,fimD,fimE,fimF,fimG,fimH,fimI,fimK,fyuA,galF,glf,gnd,hcp/tssD,icmF/tssM,impA/tssA,iroE,irp1,irp2,iucA,iucB,iucC,iucD,iutA,manB,manC,mrkA,mrkB,mrkC,mrkD,mrkF,mrkI,mrkJ,rcsA,rcsB,rmpA2,sciN/tssJ,tle1,tli1,tssF,tssG,ugd,vasE/tssK,vgrG/tssI,vipA/tssB,vipB/tssC,wbbM,wbbN,wbbO,wza,wzi,wz…
KP891G	blaCTX-M-65,blaKPC-2,blaLAP-2,blaSHV-182,blaTEM-1B,dfrA14,fosA,fosA3,qnrS1,rmtB,sul2,tet(A)	KPHS_23120,acrA,acrB,clpV/tssH,cpsACP,dotU/tssL,entA,entB,entC,entE,entF,fepA,fepB,fepC,fepD,fepG,fes,fimA,fimB,fimC,fimD,fimE,fimF,fimG,fimH,fimI,fimK,fyuA,galF,glf,gnd,hcp/tssD,icmF/tssM,impA/tssA,iroE,irp1,irp2,iucA,iucB,iucC,iucD,iutA,manB,manC,mrkA,mrkB,mrkC,mrkD,mrkF,mrkI,mrkJ,rcsA,rcsB,rmpA2,sciN/tssJ,tle1,tli1,tssF,tssG,ugd,vasE/tssK,vgrG/tssI,vipA/tssB,vipB/tssC,wbbM,wbbN,wbbO,wza,wzi,wz…
KP892Y	blaCTX-M-65,blaKPC-2,blaLAP-2,blaSHV-182,blaTEM-1B,dfrA14,fosA,fosA3,qnrS1,rmtB,sul2,tet(A)	KPHS_23120,acrA,acrB,clpV/tssH,cpsACP,dotU/tssL,entA,entB,entC,entE,entF,fepA,fepB,fepC,fepD,fepG,fes,fimA,fimB,fimC,fimD,fimE,fimF,fimG,fimH,fimI,fimK,fyuA,galF,glf,gnd,hcp/tssD,icmF/tssM,impA/tssA,iroE,irp1,irp2,iucA,iucB,iucC,iucD,iutA,manB,manC,mrkA,mrkB,mrkC,mrkD,mrkF,mrkI,mrkJ,rcsA,rcsB,rmpA2,sciN/tssJ,tle1,tli1,tssF,tssG,ugd,vasE/tssK,vgrG/tssI,vipA/tssB,vipB/tssC,wbbM,wbbN,wbbO,wza,wzi,wz…
KP897G	blaCTX-M-65,blaKPC-2,blaLAP-2,blaSHV-182,blaTEM-1B,fosA,qnrS1,rmtB,sul2,tet(A)	KPHS_23120,acrA,acrB,clpV/tssH,cpsACP,dotU/tssL,entA,entB,entC,entE,entF,fepA,fepB,fepC,fepD,fepG,fes,fimA,fimB,fimC,fimD,fimE,fimF,fimG,fimH,fimI,fimK,fyuA,galF,glf,gnd,hcp/tssD,icmF/tssM,impA/tssA,iroE,irp1,irp2,iucA,iucB,iucC,iucD,iutA,manB,manC,mrkA,mrkB,mrkC,mrkD,mrkF,mrkI,mrkJ,rcsA,rcsB,rmpA2,sciN/tssJ,tle1,tli1,tssF,tssG,ugd,vasE/tssK,vgrG/tssI,vipA/tssB,vipB/tssC,wbbM,wbbN,wbbO,wza,wzi,wz…
KP903G	blaCTX-M-65,blaKPC-2,blaLAP-2,blaSHV-182,blaTEM-1B,fosA,qnrS1,rmtB,sul2,tet(A)	KPHS_23120,acrA,acrB,clpV/tssH,cpsACP,dotU/tssL,entA,entB,entC,entE,entF,fepA,fepB,fepC,fepD,fepG,fes,fimA,fimB,fimC,fimD,fimE,fimF,fimG,fimH,fimI,fimK,fyuA,galF,glf,gnd,hcp/tssD,icmF/tssM,impA/tssA,iroE,irp1,irp2,iucA,iucB,iucC,iucD,iutA,manB,manC,mrkA,mrkB,mrkC,mrkD,mrkF,mrkI,mrkJ,rcsA,rcsB,rmpA2,sciN/tssJ,tle1,tli1,tssF,tssG,ugd,vasE/tssK,vgrG/tssI,vipA/tssB,vipB/tssC,wbbM,wbbN,wbbO,wza,wzi,wz…
KP904G	aac(3)-IId,armA,blaDHA-1,blaKPC-2,blaSHV-106,fosA,mph(E),msr(E),oqxA,oqxB,qnrB4,sul1	acrA,acrB,clpV/tssH,cpsACP,dotU/tssL,entA,entB,entC,entE,entF,fepA,fepB,fepC,fepD,fepG,fes,fimA,fimB,fimC,fimD,fimE,fimF,fimG,fimH,fimI,fimK,fyuA,galF,glf,gnd,hcp/tssD,icmF/tssM,iroE,irp1,irp2,iucA,iucB,iucC,iucD,iutA,kfoC,mrkC,mrkD,mrkF,mrkH,mrkI,mrkJ,rcsA,rcsB,rmpA2,sciN/tssJ,tssF,tssG,ugd,vasE/tssK,vipA/tssB,vipB/tssC,wbbM,wbbN,wbbO,wzi,wzm,wzt,yagW/ecpD,yagX/ecpC,yagY/ecpB,yagZ/ecpA,ybdA,ybtA…
KP904Y	aac(3)-IId,armA,blaDHA-1,blaKPC-2,blaSHV-106,fosA,mph(E),msr(E),oqxA,oqxB,qnrB4,sul1	acrA,acrB,clpV/tssH,cpsACP,dotU/tssL,entA,entB,entC,entE,entF,fepA,fepB,fepC,fepD,fepG,fes,fimA,fimB,fimC,fimD,fimE,fimF,fimG,fimH,fimI,fimK,fyuA,galF,glf,gnd,hcp/tssD,icmF/tssM,iroE,irp1,irp2,iucA,iucB,iucC,iucD,iutA,kfoC,mrkC,mrkD,mrkF,mrkH,mrkI,mrkJ,rcsA,rcsB,rmpA2,sciN/tssJ,tssF,tssG,ugd,vasE/tssK,vipA/tssB,vipB/tssC,wbbM,wbbN,wbbO,wzi,wzm,wzt,yagW/ecpD,yagX/ecpC,yagY/ecpB,yagZ/ecpA,ybdA,ybtA…
KP924G	aac(3)-IId,armA,blaDHA-1,blaKPC-2,blaSHV-119,fosA,mph(E),msr(E),oqxA,oqxB,qnrB4,sul1	acrA,acrB,clpV/tssH,cpsACP,dotU/tssL,entA,entB,entC,entE,entF,fepA,fepB,fepC,fepD,fepG,fes,fimA,fimB,fimC,fimD,fimE,fimF,fimG,fimH,fimI,fimK,fyuA,galF,glf,gnd,hcp/tssD,icmF/tssM,iroE,irp1,irp2,iucA,iucB,iucC,iucD,iutA,kfoC,mrkC,mrkD,mrkF,mrkH,mrkI,mrkJ,rcsA,rcsB,rmpA2,sciN/tssJ,tssF,tssG,ugd,vasE/tssK,vipA/tssB,vipB/tssC,wbbM,wbbN,wbbO,wzi,wzm,wzt,yagW/ecpD,yagX/ecpC,yagY/ecpB,yagZ/ecpA,ybdA,ybtA…
KP927G	aac(6')-Ib-cr,blaCTX-M-15,blaKPC-2,blaOXA-1,blaSHV-106,blaTEM-1B,fosA,mph(A),oqxA,oqxB,tet(A)	acrA,acrB,clpV/tssH,cpsACP,dotU/tssL,entA,entB,entC,entE,entF,fepA,fepB,fepC,fepD,fepG,fes,fimA,fimB,fimC,fimD,fimE,fimF,fimG,fimH,fimI,fimK,fyuA,galF,glf,gnd,hcp/tssD,icmF/tssM,iroE,irp1,irp2,kfoC,mrkA,mrkB,mrkC,mrkD,mrkF,mrkH,mrkI,mrkJ,rcsA,rcsB,sciN/tssJ,tssF,tssG,ugd,vasE/tssK,vipA/tssB,vipB/tssC,wbbM,wbbN,wbbO,wzi,wzm,wzt,yagW/ecpD,yagX/ecpC,yagY/ecpB,yagZ/ecpA,ybdA,ybtA,ybtE,ybtP,ybtQ,ybtS,…
KP953Y	ARR-3,aadA16,aadA2,blaCTX-M-65,blaKPC-2,blaSHV-182,catA2,dfrA27,fosA,oqxA,oqxB,sul1	KPHS_23120,acrA,acrB,clpV/tssH,cpsACP,dotU/tssL,entA,entB,entC,entE,entF,fepA,fepB,fepC,fepD,fepG,fes,fimA,fimB,fimC,fimD,fimE,fimF,fimG,fimH,fimI,fimK,fyuA,galF,gnd,hcp/tssD,icmF/tssM,impA/tssA,iroE,irp1,irp2,iucA,iucB,iucC,iucD,iutA,mrkA,mrkB,mrkC,mrkD,mrkF,mrkH,mrkI,mrkJ,rcsA,rcsB,rmpA2,sciN/tssJ,tle1,tli1,tssF,tssG,ugd,vasE/tssK,vgrG/tssI,vipA/tssB,vipB/tssC,wzi,yagW/ecpD,yagX/ecpC,yagY/ecpB,…
KP986G	aadA2,blaCTX-M-65,blaKPC-2,blaSHV-182,blaTEM-1B,fosA,fosA3,rmtB	KPHS_23120,acrA,acrB,clpV/tssH,cpsACP,dotU/tssL,entA,entB,entC,entE,entF,fepA,fepB,fepC,fepD,fepG,fes,fimA,fimB,fimC,fimD,fimE,fimF,fimG,fimH,fimI,fimK,fyuA,galF,glf,gnd,hcp/tssD,icmF/tssM,impA/tssA,iroE,irp1,irp2,iucA,iucB,iucC,iucD,iutA,manB,manC,mrkA,mrkB,mrkC,mrkD,mrkF,mrkH,mrkI,mrkJ,rcsA,rcsB,rmpA2,sciN/tssJ,tle1,tli1,tssF,tssG,ugd,vasE/tssK,vgrG/tssI,vipA/tssB,vipB/tssC,wbbM,wbbN,wbbO,wza,w…
KP986Y	aadA2,blaCTX-M-65,blaKPC-2,blaSHV-182,blaTEM-1B,fosA,fosA3,rmtB	KPHS_23120,acrA,acrB,clpV/tssH,cpsACP,dotU/tssL,entA,entB,entC,entE,entF,fepA,fepB,fepC,fepD,fepG,fes,fimA,fimB,fimC,fimD,fimE,fimF,fimG,fimH,fimI,fimK,fyuA,galF,glf,gnd,hcp/tssD,icmF/tssM,impA/tssA,iroE,irp1,irp2,iucA,iucB,iucC,iucD,iutA,manB,manC,mrkA,mrkB,mrkC,mrkD,mrkF,mrkH,mrkI,mrkJ,rcsA,rcsB,rmpA2,sciN/tssJ,tle1,tli1,tssF,tssG,ugd,vasE/tssK,vgrG/tssI,vipA/tssB,vipB/tssC,wbbM,wbbN,wbbO,wza,w…
KP987Y	aadA2,blaCTX-M-65,blaKPC-2,blaTEM-1B,fosA,fosA3,rmtB	KPHS_23120,acrA,acrB,clpV/tssH,cpsACP,dotU/tssL,entA,entB,entC,entE,entF,fepA,fepB,fepC,fepD,fepG,fes,fimA,fimB,fimC,fimD,fimE,fimF,fimG,fimH,fimI,fimK,fyuA,galF,glf,gnd,hcp/tssD,icmF/tssM,impA/tssA,iroE,irp1,irp2,iucA,iucB,iucC,iucD,iutA,manB,manC,mrkA,mrkB,mrkC,mrkD,mrkF,mrkH,mrkI,mrkJ,rcsA,rcsB,rmpA2,sciN/tssJ,tle1,tli1,tssF,tssG,ugd,vasE/tssK,vgrG/tssI,vipA/tssB,vipB/tssC,wbbM,wbbN,wbbO,wza,w…
KP989G	aadA2,blaCTX-M-65,blaKPC-2,blaTEM-1B,dfrA14,fosA,fosA3,rmtB	KPHS_23120,acrA,acrB,clpV/tssH,cpsACP,dotU/tssL,entA,entB,entC,entE,entF,fepA,fepB,fepC,fepD,fepG,fes,fimA,fimB,fimC,fimD,fimE,fimF,fimG,fimH,fimI,fimK,fyuA,galF,glf,gnd,hcp/tssD,icmF/tssM,impA/tssA,iroE,irp1,irp2,iucA,iucB,iucC,iucD,iutA,manB,manC,mrkA,mrkB,mrkC,mrkD,mrkF,mrkH,mrkI,mrkJ,rcsA,rcsB,rmpA2,sciN/tssJ,tle1,tli1,tssF,tssG,ugd,vasE/tssK,vgrG/tssI,vipA/tssB,vipB/tssC,wbbM,wbbN,wbbO,wza,w…
KP989Y	aadA2,blaKPC-2,blaLAP-2,blaSHV-12,blaTEM-1B,catA2,dfrA14,fosA,qnrS1,rmtB,sul2,tet(A)	KPHS_23120,acrA,acrB,clpV/tssH,cpsACP,dotU/tssL,entA,entB,entC,entE,entF,fepA,fepB,fepC,fepD,fepG,fes,fimA,fimB,fimC,fimD,fimE,fimF,fimG,fimH,fimI,fimK,fyuA,galF,glf,gnd,hcp/tssD,icmF/tssM,impA/tssA,iroE,irp1,irp2,iucA,iucB,iucC,iucD,iutA,manB,manC,mrkA,mrkB,mrkC,mrkD,mrkF,mrkH,mrkI,mrkJ,rcsA,rcsB,rmpA,rmpA2,sciN/tssJ,tle1,tli1,tssF,tssG,ugd,vasE/tssK,vgrG/tssI,vipB/tssC,wbbM,wbbN,wbbO,wza,wzi,wz…

[truncated: 1 more sheets: S11 AMR and VF Gene Mutations]
